# Supplementary material for: Fidelity in co-diversified symbiosis
Source: Nat Commun. 2026 Feb 12;17:1644. doi: 10.1038/s41467-026-69366-4 (PMC12905250; doi:10.1038/s41467-026-69366-4)
Supplement: Supplementary file 3 — Supplementary Data 1 [file 41467_2026_69366_MOESM3_ESM.xlsx]

## Sheet: Supplementary Data 1
Beetle species	Tribe	Host plant	Stammera-encoding enzyme
Chelymorpha alternans	Mesomphaliini	Ipomea batatas	Polygalacturonase (PG) + α-glucuronidase (AG)
Chelymorpha bullata	Mesomphaliini	Ipomea batatas	Polygalacturonase (PG) + α-glucuronidase (AG)
Chelymorpha gressoria	Mesomphaliini	Ipomea batatas	Polygalacturonase (PG) + α-glucuronidase (AG)
Acromis sparsa	Mesomphaliini	Merremia umbellata	Polygalacturonase (PG) + α-glucuronidase (AG)
Aspidimorpha quinquefasciata	Aspidimorphini	Ipomea batatas	Polygalacturonase (PG) + Rhamnogalacturonan lyase (RL)
Cassida rubiginosa	Cassidini	Cirsium oleraceum	Polygalacturonase (PG) + Rhamnogalacturonan lyase (RL)
