# Supplementary material for: Fidelity in co-diversified symbiosis
Source: Nat Commun. 2026 Feb 12;17:1644. doi: 10.1038/s41467-026-69366-4 (PMC12905250; doi:10.1038/s41467-026-69366-4)
Supplement: Supplementary file 4 — Supplementary Data 2 [file 41467_2026_69366_MOESM4_ESM.xlsx]

## Sheet: Supplementary Data 2A
Fisher's Exact Test (based on 2000 replicates) testing the effect of symbionts on Stammera infection frequency in foregut symbiotic organs of 5-day-old larvae .
p-value = 0.0005
Pairwise comparisons using pairwise comparison of proportions (p-value is adjusted with the holm method).
	Untreated control	Caplet-free eggs re-infected with native symbiont	Caplet-free eggs	Caplet-free eggs cross-infected with Chelymorpha gressoria symbiont	Caplet-free eggs cross-infected with Aspidimorpha quinquefasciata symbiont	Caplet-free eggs cross-infected with Cassida rubiginosa symbiont	Caplet-free eggs cross-infected with Chelymorpha bullata symbiont
Caplet-free eggs re-infected with native symbiont	1.00	-	-	-	-	-	-
Caplet-free eggs	7.9x10-08	7.8x10-05	-	-	-	-	-
Caplet-free eggs cross-infected with Chelymorpha gressoria symbiont	1.00	1.00	0.00013	-	-	-	-
Caplet-free eggs cross-infected with Aspidimorpha quinquefasciata symbiont	0.24	1.00	0.0048	1.00	-	-	-
Caplet-free eggs cross-infected with Cassida rubiginosa symbiont	0.67	1.00	0.00095	1.00	1.00	-	-
Caplet-free eggs cross-infected with Chelymorpha bullata symbiont	1.00	1.00	3.0x10-05	1.00	1.00	1.00	-
Caplet-free eggs cross-infected with Acromis sparsa symbiont	1.00	1.00	0.00022	1.00	1.00	1.00	1.00

## Sheet: Supplementary Data 2B
Generalized linear model with a quasi-Poisson error structure testing the effect of symbionts and replicate on Stammera abundance in foregut symbiotic organs of 5-day-old larvae (including the experiment variable).
Effects	df	Deviance	p-value
Treatment	7	119.32	< 2 x10-16
Replicate	4	0.94	0.81
Tukey's HSD pairwise comparison (p-value is adjusted with the bonferroni method).
Ctrl: Untreated control
Reinf: Caplet-free eggs re-infected with native symbiont
Tbul: Caplet-free eggs cross-infected with Chelymorpha bullata symbiont
Tgres: Caplet-free eggs cross-infected with Chelymorpha gressoria symbiont
Tacro: Caplet-free eggs cross-infected with Acromis sparsa symbiont
Tasp: Caplet-free eggs cross-infected with Aspidimorpha quinquefasciata symbiont
Tcas: Caplet-free eggs cross-infected with Cassida rubiginosa symbiont
Apo: Caplet-free eggs
Contrast	Estimate	SE	z value	p-value
Ctrl - Apo	2.46	0.29	8.40	< 2 x10-16
Reinf - Apo	2.31	0.30	7.81	1.62 x10-13
Tacro - Apo	2.035	0.31	6.58	1.29 x10-9
Tasp - Apo	1.62	0.31	5.21	5.24 x10-6
Tbul - Apo	2.49	0.29	8.49	< 2 x10-16
Tcas - Apo	1.91	0.30	6.30	8.51 x10-9
Tgres - Apo	2.35	0.30	7.79	1.93 x10-13
Reinf - Ctrl	-0.15	0.12	-1.26	1
Tacro - Ctrl	-0.42	0.14	-2.97	0.084
Tasp - Ctrl	-0.84	0.15	-5.74	2.63 x10-7
Tbul - Ctrl	0.031	0.11	0.29	1
Tcas - Ctrl	-0.55	0.13	-4.24	0.00062
Tgres - Ctrl	-0.11	0.13	-0.83	1
Tacro - Reinf	-0.28	0.15	-1.84	1
Tasp - Reinf	-0.70	0.16	-4.49	0.0002
Tbul - Reinf	0.18	0.12	1.51	1
Tcas - Reinf	-0.41	0.14	-2.93	0.095
Tgres - Reinf	0.039	0.14	0.28	1
Tasp - Tacro	-0.42	0.18	-2.36	0.51
Tbul - Tacro	0.46	0.14	3.25	0.032
Tcas - Tacro	-0.13	0.16	-0.80	1
Tgres - Tacro	0.32	0.16	1.95	1
Tbul - Tasp	0.87	0.15	5.96	7.11 x10-8
Tcas - Tasp	0.29	0.17	1.75	1
Tgres - Tasp	0.74	0.16	4.47	0.00022
Tcas - Tbul	-0.58	0.13	-4.51	0.00018
Tgres - Tbul	-0.14	0.13	-1.060	1
Tgres - Tcas	0.45	0.15	2.97	0.085

## Sheet: Supplementary Data 2C
Mixed effects Cox regression model testing the effect of Stammera symbionts on the larval survivorship to adult eclosion (including the experiment variable).
Effect	df	χ2	p-value
Treatment	7	229.044	< 2.2 x10-16
Replicate	1	9.13	0.0025
Treatment	β	Exp (β)	SE (β)	z	p-value
Untreated control	0.00	1.00	0.00
Caplet-free eggs	3.56	35.29	0.51	6.96	3.29 x10-12
Caplet-free eggs re-infected with native symbiont	0.0082	1.0083	0.77	0.01	0.99
Caplet-free eggs cross-infected with Chelymorpha bullata symbiont	-0.058	0.94	0.62	-0.09	0.93
Caplet-free eggs cross-infected with Chelymorpha gressoria symbiont	0.90	2.45	0.62	1.45	0.15
Caplet-free eggs cross-infected with Acromis sparsa symbiont	1.80	6.046	0.54	3.31	0.00093
Caplet-free eggs cross-infected with Aspidimorpha quinquefasciata symbiont	1.70	5.50	0.58	2.94	0.0032
Caplet-free eggs cross-infected with Cassida rubiginosa symbiont	2.059	7.84	0.56	3.69	0.00022
β, estimated regression coefficient of Cox's proportional hazard model; Exp(β), hazard ratio; SE(β), coefficient standard error; z, z-test; p-value, significance of the coefficient.
Pairwise comparisons using Log-Rank test (p-value is adjusted with the bonferroni method).
	Untreated control	Caplet-free eggs	Caplet-free eggs re-infected with native symbiont	Caplet-free eggs cross-infected with Aspidimorpha quinquefasciata symbiont	Caplet-free eggs cross-infected with Acromis sparsa symbiont	Caplet-free eggs cross-infected with Chelymorpha bullata symbiont	Caplet-free eggs cross-infected with Cassida rubiginosa symbiont
Caplet-free eggs	< 2 x10-16	-	-	-	-	-	-
Caplet-free eggs re-infected with native symbiont	0.98672	3.6x10-16	-	-	-	-	-
Caplet-free eggs cross-infected with Aspidimorpha quinquefasciata symbiont	0.00204	2.5x10-10	0.037	-	-	-	-
Caplet-free eggs cross-infected with Acromis sparsa symbiont	0.00029	7.4x10-14	0.0077	0.75	-	-	-
Caplet-free eggs cross-infected with Chelymorpha bullata symbiont	0.70433	< 2 x10-16	0.99	0.0017	3.6x10-05	-	-
Caplet-free eggs cross-infected with Cassida rubiginosa symbiont	0.00013	1.2x10-07	0.00052	0.58	0.58	1.3x10-08	-
Caplet-free eggs cross-infected with Chelymorpha gressoria symbiont	0.38491	< 2 x10-16	0.76	0.027	0.0024	0.58	0.0020

## Sheet: Supplementary Data 2D
Spearman's rank correlation testing the relationship between larval survivorship and symbiont genetic distance (Average nucleotide identity).
S	Spearman correlation	p-value
6.10	0.89	0.0071
Spearman's rank correlation testing the relationship between larval survivorship and symbiont genetic distance (Collinearity score).
S	Spearman correlation	p-value
4.54	0.92	0.0034
