# Supplementary material for: Fidelity in co-diversified symbiosis
Source: Nat Commun. 2026 Feb 12;17:1644. doi: 10.1038/s41467-026-69366-4 (PMC12905250; doi:10.1038/s41467-026-69366-4)
Supplement: Supplementary file 5 — Supplementary Data 3 [file 41467_2026_69366_MOESM5_ESM.xlsx]

## Sheet: Supplementary Data 3A
Condition	Replicate	Input read pairs	Read pairs after adapters removal	Total reads	Reads mapped to host	Percentage mapped to host (%)	Reads mapped to Stammera from Chelymorpha alternans	Percent mapped to Stammera from Chelymorpha alternans (%)	Reads mapped to Stammera from Chelymorpha gressoria	Percent mapped to Stammera from Chelymorpha gressoria (%)	Reads mapped to Stammera from Aspidimorpha quinquefasciata	Percent mapped to Stammera from Aspidimorpha quinquefasciata (%)
Caplet-free eggs re-infected with native symbiont	1	39365111	37 503 195 (95.27%)	37503195	30 737 618.622	81.96	4 680 398.736	12.48	-	-	-	-
Caplet-free eggs re-infected with native symbiont	2	35744009	34 306 596 (95.98%)	34306596	31 637 542.8312	92.22	871 387.5384	2.54	-	-	-	-
Caplet-free eggs re-infected with native symbiont	3	35926972	34 202 324 (95.20%)	34202324	23 165 234.0452	67.73	9 391 958.1704	27.46	-	-	-	-
Caplet-free eggs cross-infected with Chelymorpha gressoria symbiont	1	38522879	36 984 997 (96.01%)	36984997	34 488 509.7025	93.25	-	-	5 695 689.538	15.4	-	-
Caplet-free eggs cross-infected with Chelymorpha gressoria symbiont	2	33890746	32 282 338 (95.25%)	32282338	30 752 155.1788	95.26	-	-	2 466 370.6232	7.64	-	-
Caplet-free eggs cross-infected with Chelymorpha gressoria symbiont	3	34145582	32 606 659 (95.49%)	32606659	30 516 572.1581	93.59	-	-	1 190 143.0535	3.65	-	-
Caplet-free eggs cross-infected with Aspidimorpha quinquefasciata symbiont	1	32495895	31 322 036 (96.39%)	31322036	24 828 977.9372	79.27	-	-	-	-	62 644.072	0.2
Caplet-free eggs cross-infected with Aspidimorpha quinquefasciata symbiont	2	30944493	29 614 551 (95.70%)	29614551	25 800 196.8312	87.12	-	-	-	-	32 576.0061	0.11
Caplet-free eggs cross-infected with Aspidimorpha quinquefasciata symbiont	3	33343768	31 789 507 (95.34%)	31789507	28 750 430.1308	90.44	-	-	-	-	54 042.1619	0.17

## Sheet: Supplementary Data 3B
ID	Gene	Product	Domain accession	Immune ortholog	Domain description	Categories	R1_Caplet-free eggs re-infected with native symbiont	R2_Caplet-free eggs re-infected with native symbiont	R3_Caplet-free eggs re-infected with native symbiont	R1_Caplet-free eggs cross-infected with Chelymorpha gressoria symbiont	R2_Caplet-free eggs cross-infected with Chelymorpha gressoria symbiont	R3_Caplet-free eggs cross-infected with Chelymorpha gressoria symbiont	R1_Caplet-free eggs cross-infected with Aspidimorpha quinquefasciata symbiont	R2_Caplet-free eggs cross-infected with Aspidimorpha quinquefasciata symbiont	R3_Caplet-free eggs cross-infected with Aspidimorpha quinquefasciata symbiont
FUN_000630-T1	Allerg_PlipaseA1	Vespid venom allergen phospholipase A1	IPR002334	_	Triacylglycerol lipase family	Lipase activity	10.0509103520897	3513.63016635565	257.576472751476	36.5951058868532	163.729882566696	250.885782235451	14357.3360382303	6607.5860514297	20784.7120139946
FUN_003937-T1	hypothetical protein	hypothetical protein	NA	_	NA	NA	3.0152731056269	16.6172735140309	6.49352452314646	42.5294473820186	3.7856620246635	7.89500713328341	358.763638981477	312.598472051145	343.217628759508
FUN_007036-T1	A10/PebIII	Insect odorant-binding protein A10/ Ejaculatory bulb-specific protein 3	IPR005055	_	Odorant-binding protein	Odorant-binding protein	23.1170938098062	0	22.7273358310126	123.632114482612	1.89283101233175	216.674084657889	262.565186888652	34.4145106845297	635.588201406496
FUN_027966-T1	Pept_his_AS	Cysteine peptidase, histidine active site	IPR025660	_	Peptidase C1A. papain C-terminal	Peptidase activity	4.02036414083586	144.939552316825	7.57577861033753	1.9781138317218	28.3924651849762	28.9483594887058	325.942990620395	312.598472051145	773.461949711598
FUN_000633-T1	TAG_lipase	Triacylglycerol lipase	IPR000734	_	Triacylglycerol lipase family	Lipase activity	1.00509103520897	15.6940916521403	4.32901634876431	0	4.73207753082937	4.38611507404634	70.1682827030018	138.614001368245	127.117640281299
FUN_027964-T1	Pept_cys_AS_1	Cysteine peptidase, cysteine active site	IPR000169	_	Peptidase C1A. papain C-terminal	Peptidase activity	31.1578220914779	566.833663200832	111.472170980681	2.9671707475827	246.068031603127	85.090632436499	1844.74678719182	1302.9716128615	2320.38584913479
FUN_002628-T1	Pept_cys_AS_2	Cysteine peptidase, cysteine active site	IPR000169	_	Peptidase C1A. papain C-terminal	Peptidase activity	118.600742154658	84.0095494320452	85.498072888095	19.781138317218	194.015178764004	98.248977658638	1412.41962602171	4110.62210954104	289.437088640497
FUN_027962-T1	Pept_cys_AS_3	Cysteine peptidase, cysteine active site	IPR000169	_	Peptidase C1A. papain C-terminal	Peptidase activity	146.743291140509	1152.13096363948	467.533765666545	33.6279351392705	936.004935598049	335.97641467195	4795.20990020352	3525.57542790404	3804.7287564195
FUN_027963-T1	Pept_cys_AS_4	Cysteine peptidase, cysteine active site	IPR000169	_	Peptidase C1A, papain C-terminal	Peptidase activity	539.733885907214	5493.855260111	1958.87989781585	221.548749152841	2877.10313874426	1740.41046138159	20607.9719312735	12046.0346982155	16144.9181437272
FUN_004256-T1	NA	Transcription activator MBF2	IPR031734	_	Transcription activator	Transcription activator	2.01018207041793	1.84636372378121	69.2642615802289	0	0	50.0017118441283	24.8984228946135	4.77979315062912	957.2936141184
FUN_003659-T1	venom acid phosphatase Acph-1	Venom acid phosphatase Acph-1	IPR029630	_	Histidine phosphatase superfamily	Acid phosphatase activity	257.303305013495	422.817292745898	134.199506811693	436.174099894656	542.296085033046	550.018830285411	4019.96355098488	1958.75923312781	1269.22074680867
FUN_028231-T1	Npc2 _1	Niemann-Pick type C-2 protein	IPR039670	GLEAN_14069	NPC intracellular cholesterol transporter 2	Immune signaling	761.859004688396	251.105466434245	482.68532288722	484.63788877184	133.444586369388	75.441179273597	8950.98303061356	296.347175339006	8299.80408236668
FUN_027970-T1	Pept_cys_AS_5	Cysteine peptidase, cysteine active site	IPR000169	_	Peptidase C1A. papain C-terminal	Peptidase activity	40.2036414083586	264.953194362604	117.965695503827	14.8358537379135	377.619786960184	74.5639562587878	740.162207867148	741.82389697764	813.552897800315
FUN_010688-T1	Endo_G_ENPP1-like_dom	DNA/RNA non-specific endonuclease	IPR001604	_	DNA/RNA non-specific endonuclease superfamily	Hydrolase activity	223.13020981639	744.084580683829	220.77983378698	311.552928496183	693.722566019586	263.16690444278	2631.31060136257	2161.42246271449	2595.15551774283
FUN_016957-T1	CarbesteraseB	Carboxylesterase, type B	IPR002018	_	Alpha/Beta hydrolase fold	Hydrolase activity	14.0712744929255	48.0054568183115	20.5628276566304	17.8030244854962	30.285296197308	24.5622444146595	215.031834089844	137.658042738119	218.055644482536
FUN_002980-T1	Sp_1	Serine Protease	IPR001254	GLEAN_11825	Peptidase S1 family	Immune signaling	68.3461903942097	582.527754852973	136.364014986076	64.2886995309584	566.902888193359	84.2134094216897	778.641588704278	1641.38096792604	1233.0411107286
FUN_027965-T1	Pept_cys_AS_6	Cysteine peptidase, cysteine active site	IPR000169	_	Peptidase C1A. papain C-terminal	Peptidase activity	18.0916386337614	1.84636372378121	18.3983194822483	13.8467968220526	0.946415506165874	31.5800285331336	222.954059556312	2.86787589037747	111.472392246678
FUN_013150-T1	Npc2 _2	Niemann-Pick type C-2 protein	IPR039670	GLEAN_14069	NPC intracellular cholesterol transporter 2	Immune signaling	73.3716455702545	635.149120980737	68.1820074930378	73.1902117737065	285.817482862094	138.601236339864	894.079731215668	750.427524648772	1306.37821089089
FUN_014494-T1	Cyt_P450_1	Cytochrome P450	IPR001128	_	Haem-containing mono-oxygenase	Mono-oxygenase activity	22.1120027745972	12.0013642045779	19.4805735694394	66.2668133626802	24.6068031603127	119.30233001406	178.815946243134	37.2823865749072	123.206328272644
FUN_010107-T1	Pept_C1A_C	Cysteine peptidase, cysteine active site	IPR000668	_	Peptidase C1A. papain C-terminal	Peptidase activity	1186.00742154658	2406.73511394881	775.976180516002	1159.17470538897	4611.8827615463	789.500713328341	8455.27806571171	8329.26754428631	4661.30608631503
FUN_024223-T1	Aspartic_peptidase_A1	Aspartic peptidase A1 family	IPR001461	_	Peptidase family A1 domain	Peptidase activity	555.815342470558	13134.1083491177	4718.62782015309	468.812978118066	2337.64630022971	2914.13485519639	19408.3206463512	9246.03187057697	23386.7123277526
FUN_003617-T1	Cyt_P450_2	Cytochrome P450	IPR001128	_	Haem-containing mono-oxygenase	Mono-oxygenase activity	69.3512814294186	72.0081852274673	55.1949584467449	353.093318962341	520.528528391231	134.215121265818	211.636594604215	303.994844380012	458.601333014841
FUN_016930-T1	hypothetical protein	hypothetical protein	NA	_	NA	NA	11.0560013872986	49.8518205420927	51.9481961851717	21.7592521489398	21.7675566418151	27.1939134590873	316.889018658718	90.8160698619533	131.028952289955
FUN_027967-T1	Pept_cys_AS_7	Cysteine peptidase, cysteine active site	IPR000169	_	Peptidase C1A. papain C-terminal	Peptidase activity	316.603676090824	46.1590930945303	287.879587192826	73.1902117737065	79.4989025179334	246.499667161404	1481.45616222951	391.943038351588	573.007209268011
FUN_017705-T1	Glyco_hydro_1	Glycoside hydrolase	IPR001360	_	Glycoside hydrolase family 1	Hydrolase activity	116.59056008424	949.030954023543	100.64963010877	94.9494639226462	264.049926220279	138.601236339864	892.947984720458	805.87312519607	1057.03207033911
FUN_012744-T1	hypothetical protein	hypothetical protein	NA	_	NA	NA	427.16368996381	421.894110884007	1.08225408719108	852.567061472094	10.4105705678246	4.38611507404634	5.65873247604853	0.955958630125824	0
FUN_025831-T1	EcKL	Ecdysteroid kinase-like	IPR004119	_	Protein kinase-like domain superfamily	Kinase activity	112.570195943404	151.401825350059	87.6625810624772	66.2668133626802	196.854425282502	44.7383737552727	13.5809579425165	56.4015591774236	13.6895920302938
FUN_008866-T1	Glyco_hydro_38	Glycoside hydrolase family 38	IPR000602	_	Glycoside hydrolase superfamily	Hydrolase activity	257.303305013495	789.320491916469	199.134752043158	304.629530085157	625.580649575643	192.989063258039	1493.90537367681	876.614063825381	1375.80399904452
FUN_006068-T1	Pept_cys_AS_8	Cysteine peptidase, cysteine active site	IPR000169	_	Peptidase C1A. papain C-terminal	Peptidase activity	1230.23142709577	670.23003173258	350.650324249909	1778.3243347179	3742.12691137987	569.317736611215	229.74453852757	527.689163829455	110.494564244514

## Sheet: Supplementary Data 3C
Upregulated host genes
ID	Gene	Product	Domain accession	Immune ortholog	Domain description	Categories	log2FoldChange	adjusted p-value
FUN_007036-T1	A10/PebIII	Insect odorant-binding protein A10/ Ejaculatory bulb-specific protein 3	IPR005055	_	Odorant-binding protein	Odorant-binding protein	2.7149314459426	3.67252087622159e-05
FUN_003617-T1	Cyt_P450_2	Cytochrome P450	IPR001128	_	Haem-containing mono-oxygenase	Mono-oxygenase activity	2.29051621701861	0.0204958930949482
The genes were considered significantly expressed at adjusted p-value < 0.05 and a fold-change > 2.

## Sheet: Supplementary Data 3D
Upregulated host genes
ID	Gene	Product	Domain accession	Immune ortholog	Domain description	Categories	log2FoldChange	adjusted p-value
FUN_000630-T1	Allerg_PlipaseA1	Vespid venom allergen phospholipase A1	IPR002334	_	Triacylglycerol lipase family	Lipase activity	5.47823638312513	0.000986750384829963
FUN_003937-T1	hypothetical protein	hypothetical protein	NA	_	NA	NA	5.22260129137173	1.18969974028201e-06
FUN_007036-T1	A10/PebIII	Insect odorant-binding protein A10/ Ejaculatory bulb-specific protein 3	IPR005055	_	Odorant-binding protein	Odorant-binding protein	4.81619617581457	3.67252087622159e-05
FUN_027966-T1	Pept_his_AS	Cysteine peptidase, histidine active site	IPR025660	_	Peptidase C1A, papain C-terminal	Peptidase activity	4.63844058743519	0.000826977617995016
FUN_000633-T1	TAG_lipase	Triacylglycerol lipase	IPR000734	_	Triacylglycerol lipase family	Lipase activity	4.46756763803169	2.09138369614426e-09
FUN_027964-T1	Pept_cys_AS_1	Cysteine peptidase, cysteine active site	IPR000169	_	Peptidase C1A, papain C-terminal	Peptidase activity	4.40282664185653	0.000826977617995016
FUN_002628-T1	Pept_cys_AS_2	Cysteine peptidase, cysteine active site	IPR000169	_	Peptidase C1A, papain C-terminal	Peptidase activity	3.77878804789695	0.000826977617995016
FUN_027962-T1	Pept_cys_AS_3	Cysteine peptidase, cysteine active site	IPR000169	_	Peptidase C1A, papain C-terminal	Peptidase activity	3.60311039012103	0.000975861607610986
FUN_027963-T1	Pept_cys_AS_4	Cysteine peptidase, cysteine active site	IPR000169	_	Peptidase C1A, papain C-terminal	Peptidase activity	3.48062568226598	0.000980868306414551
FUN_004256-T1	NA	Transcription activator MBF2	IPR031734	_	Transcription activator	Transcription activator	3.30775826982346	5.39079843856017e-06
FUN_003659-T1	venom acid phosphatase Acph-1	Venom acid phosphatase Acph-1	IPR029630	_	Histidine phosphatase superfamily	Acid phosphatase activity	3.1546772980049	2.78864858951961e-06
FUN_028231-T1	Npc2 _1	Niemann-Pick type C-2 protein	IPR039670	GLEAN_14069	NPC intracellular cholesterol transporter 2	Immune signaling	3.14523969846478	0.00573919868497939
FUN_027970-T1	Pept_cys_AS_5	Cysteine peptidase, cysteine active site	IPR000169	_	Peptidase C1A, papain C-terminal	Peptidase activity	3.12332193084049	0.00306241146197533
FUN_010688-T1	Endo_G_ENPP1-like_dom	DNA/RNA non-specific endonuclease	IPR001604	_	DNA/RNA non-specific endonuclease superfamily	Hydrolase activity	2.94868198813284	2.90603435826739e-08
FUN_016957-T1	CarbesteraseB	Carboxylesterase, type B	IPR002018	_	Alpha/Beta hydrolase fold	Hydrolase activity	2.93882779016475	7.80719826425634e-07
FUN_002980-T1	Sp_1	Serine Protease	IPR001254	GLEAN_11825	Peptidase S1 family	Immune signaling	2.84458518457701	5.34150802669165e-07
FUN_027965-T1	Pept_cys_AS_6	Cysteine peptidase, cysteine active site	IPR000169	_	Peptidase C1A, papain C-terminal	Peptidase activity	2.77639013903749	0.00877460537019202
FUN_013150-T1	Npc2 _2	Niemann-Pick type C-2 protein	IPR039670	GLEAN_14069	NPC intracellular cholesterol transporter 2	Immune signaling	2.76567762443376	0.00660116956246603
FUN_014494-T1	Cyt_P450_1	Cytochrome P450	IPR001128	_	Haem-containing mono-oxygenase	Mono-oxygenase activity	2.478340199988	0.00383107423097937
FUN_010107-T1	Pept_C1A_C	Cysteine peptidase, cysteine active site	IPR000668	_	Peptidase C1A, papain C-terminal	Peptidase activity	2.47388883281904	2.61216945846953e-06
FUN_024223-T1	Aspartic_peptidase_A1	Aspartic peptidase A1 family	IPR001461	_	Peptidase family A1 domain	Peptidase activity	2.42804564253011	0.0496473883277684
FUN_003617-T1	Cyt_P450_2	Cytochrome P450	IPR001128	_	Haem-containing mono-oxygenase	Mono-oxygenase activity	2.34562435093079	0.0204958930949482
FUN_016930-T1	hypothetical protein	hypothetical protein	NA	_	NA	NA	2.22831497877807	0.0490409831346781
FUN_027967-T1	Pept_cys_AS_7	Cysteine peptidase, cysteine active site	IPR000169	_	Peptidase C1A, papain C-terminal	Peptidase activity	2.12109223437145	0.0210611324652976
FUN_017705-T1	Glyco_hydro_1	Glycoside hydrolase	IPR001360	_	Glycoside hydrolase family 1	Hydrolase activity	2.0217730410845	0.0270593145151013
Downregulated host genes
ID	Gene	Product	Domain accession	Immune ortholog	Domain description	Categories	log2FoldChange	adjusted p-value
FUN_012744-T1	hypothetical protein	hypothetical protein	NA	_	NA	NA	-6.91049652610809	0.0198048451530081
FUN_025831-T1	EcKL	Ecdysteroid kinase-like	IPR004119	_	Protein kinase-like domain superfamily	Kinase activity	-2.36946723678046	0.00153889003986161
The genes were considered significantly expressed at adjusted p-value < 0.05 and a fold-change > 2.

## Sheet: Supplementary Data 3E
Upregulated host genes
ID	Gene	Product	Domain accession	Immune ortholog	Domain description	Categories	log2FoldChange	adjusted p-value
FUN_000630-T1	Allerg_PlipaseA1	Vespid venom allergen phospholipase A1	IPR002334	_	Triacylglycerol lipase family	Lipase activity	7.38264279762806	0.000986750384829963
FUN_027964-T1	Pept_cys_AS_1	Cysteine peptidase, cysteine active site	IPR000169	_	Peptidase C1A, papain C-terminal	Peptidase activity	5.56356945767011	0.000826977617995016
FUN_000633-T1	TAG_lipase	Triacylglycerol lipase	IPR000734	_	Triacylglycerol lipase family	Lipase activity	5.55394936983885	2.09138369614426e-09
FUN_027966-T1	Pept_his_AS	Cysteine peptidase, histidine active site	IPR025660	_	Peptidase C1A, papain C-terminal	Peptidase activity	5.44841380838852	0.000826977617995016
FUN_004256-T1	NA	Transcription activator MBF2	IPR031734	_	Transcription activator	Transcription activator	4.56855736652554	5.39079843856017e-06
FUN_003937-T1	hypothetical protein	hypothetical protein	NA	_	NA	NA	4.51234392494753	1.18969974028201e-06
FUN_028231-T1	Npc2_1	Niemann-Pick type C-2 protein	IPR039670	GLEAN_14069	NPC intracellular cholesterol transporter 2	Immune signaling	4.31374047821489	0.00573919868497939
FUN_027962-T1	Pept_cys_AS_3	Cysteine peptidase, cysteine active site	IPR000169	_	Peptidase C1A, papain C-terminal	Peptidase activity	4.25404951757505	0.000975861607610986
FUN_027963-T1	Pept_cys_AS_4	Cysteine peptidase, cysteine active site	IPR000169	_	Peptidase C1A, papain C-terminal	Peptidase activity	4.17873255983136	0.000980868306414551
FUN_002628-T1	Pept_cys_AS_2	Cysteine peptidase, cysteine active site	IPR000169	_	Peptidase C1A, papain C-terminal	Peptidase activity	4.03336388590887	0.000826977617995016
FUN_024223-T1	Aspartic_peptidase_A1	Aspartic peptidase A1 family	IPR001461	_	Peptidase family A1 domain	Peptidase activity	3.86944596130447	0.0496473883277684
FUN_027970-T1	Pept_cys_AS_5	Cysteine peptidase, cysteine active site	IPR000169	_	Peptidase C1A, papain C-terminal	Peptidase activity	3.39352838600955	0.00306241146197533
FUN_002980-T1	Sp_1	Serine Protease	IPR001254	GLEAN_11825	Peptidase S1 family	Immune signaling	3.08510592290559	5.34150802669165e-07
FUN_016957-T1	CarbesteraseB	Carboxylesterase, type B	IPR002018	_	Alpha/Beta hydrolase fold	Hydrolase activity	3.06308861163444	7.80719826425634e-07
FUN_013150-T1	Npc2_2	Niemann-Pick type C-2 protein	IPR039670	GLEAN_14069	NPC intracellular cholesterol transporter 2	Immune signaling	3.02010552449648	0.00660116956246603
FUN_016930-T1	hypothetical protein	hypothetical protein	NA	_	NA	NA	2.9171796404853	0.0490409831346781
FUN_017705-T1	Glyco_hydro_1	Glycoside hydrolase family 1	IPR001360	_	Glycoside hydrolase superfamily	Hydrolase activity	2.78960194589447	0.0270593145151013
FUN_010688-T1	Endo_G_ENPP1-like_dom	DNA/RNA non-specific endonuclease	IPR001604	_	DNA/RNA non-specific endonuclease superfamily	Hydrolase activity	2.77673974036499	2.90603435826739e-08
FUN_027965-T1	Pept_cys_AS_6	Cysteine peptidase, cysteine active site	IPR000169	_	Peptidase C1A, papain C-terminal	Peptidase activity	2.65668710001434	0.00877460537019202
FUN_027967-T1	Pept_cys_AS_7	Cysteine peptidase, cysteine active site	IPR000169	_	Peptidase C1A, papain C-terminal	Peptidase activity	2.52813064131208	0.0210611324652976
FUN_007036-T1	A10/PebIII	Insect odorant-binding protein A10/ Ejaculatory bulb-specific protein 3	IPR005055	_	Odorant-binding protein	Odorant-binding protein	2.10126472987197	3.67252087622159e-05
FUN_010107-T1	Pept_C1A_C	Cysteine peptidase, cysteine active site	IPR000668	_	Peptidase C1A, papain C-terminal	Peptidase activity	2.10120325948468	2.61216945846953e-06
FUN_003659-T1	venom acid phosphatase Acph-1	Venom acid phosphatase Acph-1	IPR029630	_	Histidine phosphatase superfamily	Acid phosphatase activity	2.08775036593989	2.78864858951961e-06
FUN_008866-T1	Glyco_hydro_38	Glycoside hydrolase family 38	IPR000602	_	Glycoside hydrolase superfamily	Hydrolase activity	2.03986620606211	0.0378051243215134
Downregulated host genes
ID	Gene	Product	Domain accession	Immune ortholog	Domain description	Categories	log2FoldChange	adjusted p-value
FUN_012744-T1	hypothetical protein	hypothetical protein	NA	_	NA	NA	-6.18585833733098	0.0198048451530081
FUN_006068-T1	Pept_cys_AS_8	Cysteine peptidase, cysteine active site	IPR000169	_	Peptidase C1A, papain C-terminal	Peptidase activity	-2.71732140914137	0.000201316730472586
The genes were considered significantly expressed at adjusted p-value < 0.05 and a fold-change > 2.

## Sheet: Supplementary Data 3F
ID	Gene	Product	Domain accession	Immune ortholog	Domain description	Categories	Caplet-free eggs cross-infected with Aspidimorpha quinquefasciata symbiont vs caplet-free eggs re-infected with native symbiont	Caplet-free eggs cross-infected with Chelymorpha gressoria symbiont vs caplet-free eggs re-infected with native symbiont	Caplet-free eggs cross-infected with Aspidimorpha quinquefasciata symbiont vs caplet-free eggs cross-infected with Chelymorpha gressoria symbiont
FUN_000630-T1	Allerg_PlipaseA1	Vespid venom allergen phospholipase A1	IPR002334	_	Triacylglycerol lipase family	Lipase activity	1	0	1
FUN_003937-T1	hypothetical protein	hypothetical protein	NA	_	NA	NA	1	0	1
FUN_007036-T1	A10/PebIII	Insect odorant-binding protein A10/ Ejaculatory bulb-specific protein 3	IPR005055	_	Odorant-binding protein	Odorant-binding protein	1	1	1
FUN_027966-T1	Pept_his_AS	Cysteine peptidase, histidine active site	IPR025660	_	Peptidase C1A, papain C-terminal	Peptidase activity	1	0	1
FUN_000633-T1	TAG_lipase	Triacylglycerol lipase	IPR000734	_	Triacylglycerol lipase family	Lipase activity	1	0	1
FUN_027964-T1	Pept_cys_AS_1	Cysteine peptidase, cysteine active site	IPR000169	_	Peptidase C1A, papain C-terminal	Peptidase activity	1	0	1
FUN_002628-T1	Pept_cys_AS_2	Cysteine peptidase, cysteine active site	IPR000169	_	Peptidase C1A, papain C-terminal	Peptidase activity	1	0	1
FUN_027962-T1	Pept_cys_AS_3	Cysteine peptidase, cysteine active site	IPR000169	_	Peptidase C1A, papain C-terminal	Peptidase activity	1	0	1
FUN_027963-T1	Pept_cys_AS_4	Cysteine peptidase, cysteine active site	IPR000169	_	Peptidase C1A, papain C-terminal	Peptidase activity	1	0	1
FUN_004256-T1	NA	Transcription activator MBF2	IPR031734	_	Transcription activator	Transcription activator	1	0	1
FUN_003659-T1	venom acid phosphatase Acph-1	Venom acid phosphatase Acph-1	IPR029630	_	Histidine phosphatase superfamily	Acid phosphatase activity	1	0	1
FUN_028231-T1	Npc2 _1	Niemann-Pick type C-2 protein	IPR039670	GLEAN_14069	NPC intracellular cholesterol transporter 2	Immune signaling	1	0	1
FUN_027970-T1	Pept_cys_AS_5	Cysteine peptidase, cysteine active site	IPR000169	_	Peptidase C1A, papain C-terminal	Peptidase activity	1	0	1
FUN_010688-T1	Endo_G_ENPP1-like_dom	DNA/RNA non-specific endonuclease	IPR001604	_	DNA/RNA non-specific endonuclease superfamily	Hydrolase activity	1	0	1
FUN_016957-T1	CarbesteraseB	Carboxylesterase, type B	IPR002018	_	Alpha/Beta hydrolase fold	Hydrolase activity	1	0	1
FUN_002980-T1	Sp_1	Serine Protease	IPR001254	GLEAN_11825	Peptidase S1 family	Immune signaling	1	0	1
FUN_027965-T1	Pept_cys_AS_6	Cysteine peptidase, cysteine active site	IPR000169	_	Peptidase C1A, papain C-terminal	Peptidase activity	1	0	1
FUN_013150-T1	Npc2 _2	Niemann-Pick type C-2 protein	IPR039670	GLEAN_14069	NPC intracellular cholesterol transporter 2	Immune signaling	1	0	1
FUN_014494-T1	Cyt_P450_1	Cytochrome P450	IPR001128	_	Haem-containing mono-oxygenase	Mono-oxygenase activity	1	0	0
FUN_010107-T1	Pept_C1A_C	Cysteine peptidase, cysteine active site	IPR000668	_	Peptidase C1A, papain C-terminal	Peptidase activity	1	0	1
FUN_024223-T1	Aspartic_peptidase_A1	Aspartic peptidase A1 family	IPR001461	_	Peptidase family A1 domain	Peptidase activity	1	0	1
FUN_003617-T1	Cyt_P450_2	Cytochrome P450	IPR001128	_	Haem-containing mono-oxygenase	Mono-oxygenase activity	1	1	0
FUN_016930-T1	hypothetical protein	hypothetical protein	NA	_	NA	NA	1	0	1
FUN_027967-T1	Pept_cys_AS_7	Cysteine peptidase, cysteine active site	IPR000169	_	Peptidase C1A, papain C-terminal	Peptidase activity	1	0	1
FUN_017705-T1	Glyco_hydro_1	Glycoside hydrolase	IPR001360	_	Glycoside hydrolase family 1	Hydrolase activity	1	0	1
FUN_012744-T1	hypothetical protein	hypothetical protein	NA	_	NA	NA	1	0	1
FUN_025831-T1	EcKL	Ecdysteroid kinase-like	IPR004119	_	Protein kinase-like domain superfamily	Kinase activity	1	0	0
FUN_008866-T1	Glyco_hydro_38	Glycoside hydrolase family 38	IPR000602	_	Glycoside hydrolase superfamily	Hydrolase activity	0	0	1
FUN_006068-T1	Pept_cys_AS_8	Cysteine peptidase, cysteine active site	IPR000169	_	Peptidase C1A, papain C-terminal	Peptidase activity	0	0	1
