# Supplementary material for: Fidelity in co-diversified symbiosis
Source: Nat Commun. 2026 Feb 12;17:1644. doi: 10.1038/s41467-026-69366-4 (PMC12905250; doi:10.1038/s41467-026-69366-4)
Supplement: Supplementary file 6 — Supplementary Data 4 [file 41467_2026_69366_MOESM6_ESM.xlsx]

## Sheet: Supplementary Data 4A
PERMANOVA (after removal the batch effects) based on Eucliden distances between samples.
Effect	df	F	p-value
Treatment	2	8.27	0.025

## Sheet: Supplementary Data 4B
Negative binomial generalized linear models or general linear models testing the effect of Stammera symbionts on the expression levels of host DEGS.
(df = degrees of freedom, MS = mean square)
Npc2_1					Npc2_2					Serine protease (Sp_1)
Effect	df	χ2	p-value		Effect	df	χ2	p-value		Effect	df	MS	F	p-value
Treatment	2	38.7	4 x10-9		Treatment	2	35.3	2.2 x10-8		Treatment	2	935998	56.16	0.0012
Carboxylesterase B					Triacylglycerol lipase					Pept_his_AS
Effect	df	χ2	p-value		Effect	df	χ2	p-value		Effect	df	χ2	p-value
Treatment	2	94.7	0		Treatment	2	257.3	0		Treatment	2	43.7	3.2 x10-10
Pept_C1A_C					Pept_cys_AS_1					Pept_cys_AS_2
Effect	df	χ2	p-value		Effect	df	χ2	p-value		Effect	df	χ2	p-value
Treatment	2	83	0		Treatment	2	48.7	2.6 x10-11		Treatment	2	41.8	8.6 x10-10
Pept_cys_AS_3					Pept_cys_AS_4					Pept_cys_AS_5
Effect	df	χ2	p-value		Effect	df	χ2	p-value		Effect	df	MS	F	p-value
Treatment	2	44.7	1.9 x10-10		Treatment	2	45.2	1.6 x10-10		Treatment	2	380631	33.23	0.0032
Pept_cys_AS_6					Pept_cys_AS_7					Pept_cys_AS_8
Effect	df	χ2	p-value		Effect	df	χ2	p-value		Effect	df	χ2	p-value
Treatment	2	60.8	6.2 x10-14		Treatment	2	30.9	2 x10-7		Treatment	2	66.4	3.9 x10-15
Aspartic peptidase					Venom acid phosphatase Acph-1					Vespid venom allergen phospholipase A1
Effect	df	χ2	p-value		Effect	df	χ2	p-value		Effect	df	χ2	p-value
Treatment	2	28.4	6.9 x10-7		Treatment	2	78.4	0		Treatment	2	45.8	1.2 x10-10
Cyt_P450_1					Cyt_P450_2					Insect odorant-binding protein A10
Effect	df	χ2	p-value		Effect	df	χ2	p-value		Effect	df	χ2	p-value
Treatment	2	68.9	1.1 x10-15		Treatment	2	42.2	6.8 x10-10		Treatment	2	187.3	0
Ecdysteroid kinase-like					Glyco_hydro_1					Glyco_hydro_38
Effect	df	χ2	p-value		Effect	df	χ2	p-value		Effect	df	χ2	p-value
Treatment	2	64	1.3 x10-14		Treatment	2	29.8	3.4 x10-7		Treatment	2	31.9	1.2 x10-7
Multiple comparisons of means with Tukey contrasts (p-value is adjusted with the bonferroni method).
Reinf: Caplet-free eggs re-infected with native symbiont
Tgressoria: Caplet-free eggs cross-infected with Chelymorpha gressoria symbiont
Taspidi: Caplet-free eggs cross-infected with Aspidimorpha quinquefasciata symbiont
Npc2_1					Npc2_2					Serine Protease
Contrast	Estimate	z value	p-value		Contrast	Estimate	z value	p-value		Contrast	Estimate	z value	p-value
Taspidi - Reinf	2.18	4.39	3.45 x10-5		Taspidi - Reinf	1.91	4.89	2.99 x10-6		Taspidi - Reinf	955.28	9.063	0.0025
Tgressoria - Reinf	-0.81	-1.63	0.31		Tgressoria - Reinf	-0.18	-0.45	1		Tgressoria - Reinf	-23.94	-0.23	1
Tgressoria -Taspidi	-2.99	-6.004	5.77 x10-9		Tgressoria -Taspidi	-2.093	-5.34	2.76 x10-7		Tgressoria -Taspidi	-979.22	-9.29	0.0022
Carboxylesterase B					Triacylglycerol lipase					Pept_his_AS
Contrast	Estimate	z value	p-value		Contrast	Estimate	z value	p-value		Contrast	Estimate	z value	p-value
Taspidi - Reinf	2.012	8.012	3.33 x10-15		Taspidi - Reinf	2.77	12.33	< 2 x10-16		Taspidi - Reinf	3.20	5.22	5.33 x10-7
Tgressoria - Reinf	-0.099	-0.36	1		Tgressoria - Reinf	-0.84	-2.11	0.105		Tgressoria - Reinf	-0.56	-0.89	1
Tgressoria -Taspidi	-2.11	-8.32	< 2 x10-16		Tgressoria -Taspidi	-3.61	-10.75	< 2 x10-16		Tgressoria -Taspidi	-3.76	-6.035	4.77 x10-9
Pept_C1A_C					Pept_cys_AS_1					Pept_cys_AS_2
Contrast	Estimate	z value	p-value		Contrast	Estimate	z value	p-value		Contrast	Estimate	z value	p-value
Taspidi - Reinf	1.71	8.44	< 2 x10-16		Taspidi - Reinf	3.045	5.25	4.52 x10-7		Taspidi - Reinf	2.62	5.40	2.03 x10-7
Tgressoria - Reinf	0.26	1.27	0.61		Tgressoria - Reinf	-0.80	-1.36	0.52		Tgressoria - Reinf	-0.18	-0.36	1
Tgressoria -Taspidi	-1.46	-7.17	2.22 x10-12		Tgressoria -Taspidi	-3.85	-6.59	1.34 x10-10		Tgressoria -Taspidi	-2.79	-5.75	2.66 x10-8
Pept_cys_AS_3					Pept_cys_AS_4					Pept_cys_AS_5
Contrast	Estimate	z value	p-value		Contrast	Estimate	z value	p-value		Contrast	Estimate	z value	p-value
Taspidi - Reinf	2.50	5.26	4.35 x10-7		Taspidi - Reinf	2.41	5.23	5.22 x10-7		Taspidi - Reinf	624.14	7.14	0.0061
Tgressoria - Reinf	-0.45	-0.95	1		Tgressoria - Reinf	-0.48	-1.047	0.89		Tgressoria - Reinf	14.63	0.17	1
Tgressoria -Taspidi	-2.95	-6.20	1.70 x10-9		Tgressoria -Taspidi	-2.9	-6.27	1.07 x10-9		Tgressoria -Taspidi	-609.51	-6.97	0.0067
Pept_cys_AS_6					Pept_cys_AS_7					Pept_cys_AS_8
Contrast	Estimate	z value	p-value		Contrast	Estimate	z value	p-value		Contrast	Estimate	z value	p-value
Taspidi - Reinf	2.073	6.69	6.76 x10-11		Taspidi - Reinf	1.47	4.33	4.54 x10-5		Taspidi - Reinf	-1.084	-4.66	9.49 x10-6
Tgressoria - Reinf	0.17	0.49	1		Tgressoria - Reinf	-0.29	-0.84	1		Tgressoria - Reinf	0.80	3.49	0.0015
Tgressoria -Taspidi	-1.91	-6.29	9.53 x10-10		Tgressoria -Taspidi	-1.75	-5.16	7.42 x10-7		Tgressoria -Taspidi	1.88	8.13	1.33 x10-15
Aspartic peptidase					Venom acid phosphatase Acph-1					Vespid venom allergen phospholipase A1
Contrast	Estimate	z value	p-value		Contrast	Estimate	z value	p-value		Contrast	Estimate	z value	p-value
Taspidi - Reinf	1.68	3.31	0.0028		Taspidi - Reinf	2.19	8.68	< 2 x10-16		Taspidi - Reinf	3.80	4.84	3.90 x10-6
Tgressoria - Reinf	-1.00	-1.96	0.15		Tgressoria - Reinf	0.74	2.92	0.011		Tgressoria - Reinf	-1.32	-1.68	0.28
Tgressoria -Taspidi	-2.68	-5.27	4.08 x10-7		Tgressoria -Taspidi	-1.45	-5.79	2.17 x10-8		Tgressoria -Taspidi	-5.12	-6.51	2.26 x10-10
Cyt_P450_1					Cyt_P450_2					Insect odorant-binding protein A10
Contrast	Estimate	z value	p-value		Contrast	Estimate	z value	p-value		Contrast	Estimate	z value	p-value
Taspidi - Reinf	1.78	8.28	6.66 x10-16		Taspidi - Reinf	1.63	5.74	2.88 x10-8		Taspidi - Reinf	3.044	13.57	< 2 x10-16
Tgressoria - Reinf	1.31	5.96	7.73 x10-9		Tgressoria - Reinf	1.59	5.61	6.11 x10-8		Tgressoria - Reinf	1.93	8.40	< 2 x10-16
Tgressoria -Taspidi	-0.47	-2.63	0.026		Tgressoria -Taspidi	-0.036	-0.13	1		Tgressoria -Taspidi	-1.12	-6.47	2.93 x10-10
Ecdysteroid kinase-like					Glyco_hydro_1					Glyco_hydro_38
Contrast	Estimate	z value	p-value		Contrast	Estimate	z value	p-value		Contrast	Estimate	z value	p-value
Taspidi - Reinf	-1.60	-7.80	1.80 x10-14		Taspidi - Reinf	1.40	3.83	0.00038		Taspidi - Reinf	1.35	4.78	5.39 x10-6
Tgressoria - Reinf	-0.30	-1.69	0.27		Tgressoria - Reinf	-0.53	-1.45	0.44		Tgressoria - Reinf	-0.059	-0.21	1
Tgressoria -Taspidi	1.30	6.26	1.17 x10-9		Tgressoria -Taspidi	-1.93	-5.28	3.97 x10-7		Tgressoria -Taspidi	-1.41	-4.98	1.88 x10-6

## Sheet: Supplementary Data 4C
General linear model testing the effect of symbionts, replicate, and their interaction on Stammera abundance in foregut symbiotic organs of 5-day-old larvae (d.f. = degrees of freedom, MS = mean square).
Effects	df	MS	F	p-value
Treatment	2	0.24	42.12	2.70 x10-5
Replicate	2	0.015	2.64	0.13
Treatment : Replicate	4	0.017	3.036	0.077
Tukey's HSD pairwise comparison (p-value is adjusted with the bonferroni method).
Reinf: Caplet-free eggs re-infected with native symbiont
Tgressoria: Caplet-free eggs cross-infected with Chelymorpha gressoria symbiont
Taspidi: Caplet-free eggs cross-infected with Aspidimorpha quinquefasciata symbiont
Contrast	Estimate	SE	t value	p-value
Taspidi - Reinf	0.34	0.056	6.13	0.00011
Tgressoria - Reinf	-0.011	0.056	-0.202	1
Tgressoria - Taspidi	-0.35	0.056	- 6.33	7.83 x10-5

## Sheet: Supplementary Data 4D
Fisher's Exact Test testing the impact of symbionts on Stammera proportion in larval foregut symbiotic organs.
p-value = 4.703 x10-5
Pairwise comparisons using pairwise comparison of proportions (p-value is adjusted with the holm method).
	Caplet-free eggs re-infected with native symbiont	Caplet-free eggs cross-infected with Chelymorpha gressoria symbiont	Caplet-free eggs cross-infected with Aspidimorpha quinquefasciata symbiont
Caplet-free eggs re-infected with native symbiont	-	-	-
Caplet-free eggs cross-infected with Chelymorpha gressoria symbiont	0.23	-	-
Caplet-free eggs cross-infected with Aspidimorpha quinquefasciata symbiont	0.00072	0.023	-

## Sheet: Supplementary Data 4E
Generalized linear model with a binomial error structure testing the effect of beetle development time, treatment (native or non-native symbionts), and their interaction on Stammera infection frequency in female foregut symbiotic organs.
Effects	df	χ2	p-value
Treatment	1	0	1
Time	1	0	1
Treatment : Time	1	0	1
Generalized linear model with a binomial error structure testing the effect of beetle development time, treatment (native or non-native symbionts), and their interaction on Stammera infection frequency in female ovary-associated glands.
Effects	df	χ2	p-value
Treatment	1	1.24	0.27
Time	1	1.3	0.26
Treatment : Time	1	0	1
Generalized linear model with a binomial error structure testing the effect of treatment (native or non-native symbionts) on Stammera infection frequency in offspring.
Effects	df	χ2	p-value
Treatment	1	88.98	< 2.2 x10-16

## Sheet: Supplementary Data 4F
1- General linear model testing the effect of beetle development time, symbionts (native or non-native), their interaction, replicate, and experiment on symbiont abundance (d.f. = degrees of freedom, MS = mean square).
Effects	df	MS	F	p-value
Time	4	2.81	10.48	4.68 x10-5
Symbiont	1	145.27	542.1	< 2.2 x10-16
Replicate	4	0.38	1.43	0.25
Experiment	4	0.73	2.74	0.052
Time : Symbiont	4	22.41	83.61	9.9 x10-14
Pairwise comparisons of contrasts from lsmeans for the interaction effect (time : symbiont) on Stammera abundance (p-value is adjusted with the tukey method).
Contrast	Estimate	SE	df	t.ratio	p-value
1-day-old larvae | Native - Non-native symbiont	0.29	0.45	24	0.66	0.99
5-day-old larvae | Native - Non-native symbiont	0.87	0.42	24	2.049	0.41
12-day-old larvae | Native - Non-native symbiont	1.48	0.33	24	4.51	0.0024
50-day-old adults | Native - Non-native symbiont (foregut symbiotic organs)	6.19	0.30	24	20.71	< 2.2 x10-16
50-day-old adults | Native - Non-native symbiont (ovary-associated glands)	7.64	0.37	24	20.88	< 2.2 x10-16
2- Negative binomial generalized linear model testing the effect of beetle sex and symbiont (native or non-native) on Stammera abundance (d.f. = degrees of freedom).
Effects	df	χ2	p-value
Sex	1	0.005	0.94
Symbiont	1	51.48	7.23 x10-13
3- General linear model testing the effect of beetle development time on non-native symbiont abundance (d.f. = degrees of freedom, MS = mean square).
Effect	df	MS	F	p-value
Time	4	14.24	50.5	7.079 x10-9
Tukey's HSD pairwise comparison for the time effect on non-native symbiont abundance (p-value is adjusted with the bonferroni method).
FSO: foregut symbiotic organs and OV: ovary-associated glands
Contrast	Estimate	t.ratio	p-value
1-day-old larvae - 50-day-old adults (FSO)	2.74	7.3	1.78 x10-5
1-day-old larvae - 50-day-old adults (OG)	2.74	6.76	4.58 x10-5
5-day-old larvae - 1-day-old larvae	7.24 x10-1	1.67	1
5-day-old larvae - 12-day-old larvae	7.13 x10-3	0.018	1
5-day-old larvae - 50-day-old adults (FSO)	3.47	9.23	8.28 x10-7
5-day-old larvae - 50-day-old adults (OV)	3.47	8.55	2.33 x10-6
12-day-old larvae - 1-day-old larvae	7.17 x10-1	1.85	0.83
12-day-old larvae - 50-day-old adults (FSO)	3.46	10.76	9.88 x10-8
12-day-old larvae - 50-day-old adults (OV)	3.46	9.709	4.14 x10-7
50-day-old adults (OG) - 50-day-old adults (FSO)	-1.23 x10-15	0	1
4- General linear model testing the effect of beetle development time on native symbiont abundance (d.f. = degrees of freedom, MS = mean square).
Effect	df	MS	F	p-value
Time	4	11.85	65.26	1.057 x10-9
Tukey's HSD pairwise comparison for the time effect on native symbiont abundance (p-value is adjusted with the bonferroni method).
FSO: foregut symbiotic organs and OV: ovary-associated glands
Contrast	Estimate	t.ratio	p-value
1-day-old larvae - 50-day-old adults (FSO)	-3.31	-10.98	7.41 x10-8
1-day-old larvae - 50-day-old adults (OG)	-4.76	-14.63	1.11 x10-9
5-day-old larvae - 1-day-old larvae	1.45	4.17	0.0073
5-day-old larvae - 12-day-old larvae	-0.6	-1.94	0.71
5-day-old larvae - 50-day-old adults (FSO)	-1.86	-6.17	0.00014
5-day-old larvae - 50-day-old adults (OV)	-3.31	-10.18	2.14 x10-7
12-day-old larvae - 1-day-old larvae	2.052	6.59	6.18 x10-5
12-day-old larvae - 50-day-old adults (FSO)	-1.26	-4.87	0.0017
12-day-old larvae - 50-day-old adults (OV)	-2.71	-9.48	5.73 x10-7
50-day-old adults (OG) - 50-day-old adults (FSO)	1.45	5.3	0.00073

## Sheet: Supplementary Data 4G
Generalized linear model with a binomial error structure testing the impact of dual-infected beetles on symbiont (native or non-native) infection frequencies in their offspring.
Effects	df	χ2	p-value
Symbiont	1	133.08	< 2.2 x10-16
