# Supplementary material for: Fidelity in co-diversified symbiosis
Source: Nat Commun. 2026 Feb 12;17:1644. doi: 10.1038/s41467-026-69366-4 (PMC12905250; doi:10.1038/s41467-026-69366-4)
Supplement: Supplementary file 7 — Supplementary Data 5 [file 41467_2026_69366_MOESM7_ESM.xlsx]

## Sheet: Supplementary Data 5A
Gene	Hypothetical product	Probe	Dye	Labeling	Sequence (5' - 3')	Target group	Reference
16S rRNA	16S ribosomal RNA	SCA600	Cyanine 5	DOPE	AAACCACCTACATGCTCTTTACGCCC	Stammera from 52 Cassidinae species	García-Lozano et al. 2024
16S rRNA	16S ribosomal RNA	SAL227	Atto550	DOPE	GGTCTTGAAAAAAAAAGATCCCC	Stammera from Chelymorpha alternans	González Porras et al. 2024
16S rRNA	16S ribosomal RNA	SCG224	Cyanine 5	DOPE	TGAGGTCTTATAAAGATCCCCCAC	Stammera from Chelymorpha gressoria	This study
18S rRNA	18S ribosomal RNA	EUK1195	Atto488	DOPE	GGGCATCACAGACCTG	All eukaryotes	Giovannoni et al. 1988
18S rRNA	18S ribosomal RNA	EUKCA164	Atto488	DOPE	GTCGGAGCTCTGTTTGCATGTA	Chelymorpha alternans	This study
18S rRNA	18S ribosomal RNA	EUKCG167	Atto488	DOPE	TCGGAGATCTGTTGGCAT	Chelymorpha gressoria	This study

## Sheet: Supplementary Data 5B
Resource	Reference	Identifier
Chelymorpha alternans	Salem et al. 2020	SRA:SRX6755588;SRR10030205
Chelymorpha bullata	García-Lozano et al. 2024	NCBI:PRJNA947801
Chelymorpha gressoria	García-Lozano et al. 2024	NCBI:PRJNA947801
Acromis sparsa	Salem et al. 2020	SRA:SRX6755589;SRR10030202
Aspidimorpha quinquefasciata	García-Lozano et al. 2024	NCBI:PRJNA947801
Cassida rubiginosa	Salem et al. 2017	SRA:SRX3259630;SRR6176960
Escherichia coli	NCBI	RefSeq:GCF_000005845.2
Buchnera aphidicola	NCBI	RefSeq:GCF_003099975.1
Candidatus Ishikawaella capsulata	NCBI	RefSeq:GCF_000828515.1
Vibrio fischeri	NCBI	RefSeq:GCF_000020845.1

## Sheet: Supplementary Data 5C
Gene	Hypothetical product	Primer	Sequence (5' - 3')	Orientation	Melting temp (°C)	Fragment size (pb)	Target group	Reference
CO1	Cytochrome c oxidase subunit I	fCO1-1_Che_11	AACCCTGGAACCTTAATCGG	Fwd.	57.5	436	Chelymorpha alternans	Pons et al., 2022
CO1		rCO1-1_Che_12	CTGCTCAGACAAATAAAGGTGT	Rev.
16S rRNA	16S ribosomal RNA	f16S1_StaChe_7	TATGCCGCGTGTATGAAGAA	Fwd.	61.2	776	Stammera from Chelymorpha alternans	This study
16S rRNA		r16S1_StaChe_8	TCACTGGCAGTTTCCTTTGA	Rev.
groEL	GroEL	fGroEL2_StaChelyalt_144	CAGGTCGGTACTATTTCA	Fwd.	54.7	1213	Stammera from Chelymorpha alternans	This study
groEL		rGroEL2_StaChelyalt_145	CATTCATTCCACCCATTC	Rev.
groEL	GroEL	fGroEL1_StaChelyalt_78	CTCAGGTCGGTACTATTTCAG	Fwd.	59	1199	Stammera from Chelymorpha alternans	This study
groEL		rGroEL1_StaChelyalt_79	TCCTGAACCATTCATGGAAG	Rev.
groEL	GroEL	fGroEL1_StaChelyalt_180	CAGGTCGGTACTATTTCAGCTA	Fwd.	58	1214	Stammera from Chelymorpha alternans	This study
groEL		rGroEL1_StaChelyalt_181	CCATTCATTCCACCCATTCC	Rev.
groEL	GroEL	fGroEL1_StaChelyalt_207	GTAGCTGGTGATGGAACT	Fwd.	58	650	Stammera from Chelymorpha alternans	This study
groEL		rGroEL1_StaChelyalt_208	ACTACACCCCCAGTTAATAT	Rev.
groEL	GroEL	fGroEL1_StaChelybul_182	CTGTATTAAAAGTTGGAGCGG	Fwd.	58	516	Stammera from Chelymorpha bullata	This study
groEL		rGroEL1_StaChelybul_183	CCATTCCACCCATTCCTGAT	Rev.
groEL	GroEL	fGroEL1_StaChelygre_136	GTGCGCCTTCTATTACAA	Fwd.	56	883	Stammera from Chelymorpha gressoria	This study
groEL		rGroEL1_StaChelygre_137	TGACAACCTGATCCATCT	Rev.
groEL	GroEL	fGroEL1_StaAcromis_209	GTTGCAGGAGATGGGACT	Fwd.	62.5	1006	Stammera from Acromis sparsa	This study
groEL		rGroEL1_StaAcromis_210	ATGCTACACCTCCACCAG	Rev.
groEL	GroEL	fGroEL3_StaAspiqui_116	ATGGAGCAGGAAGTCCTAAA	Fwd.	59	639	Stammera from Aspidimorpha quinquefasciata	This study
groEL		rGroEL3_StaAspiqui_117	CCATACCACCACTACCATTC	Rev.
groEL	GroEL	fGroEL1_StaCarubi_92	TTTGGAGCTCCTGTTATAACT	Fwd.	59	888	Stammera from Cassida rubiginosa	This study
groEL		rGroEL1_StaCarubi_93	TTGACTTCCTGAACCATCTA	Rev.

## Sheet: Supplementary Data 5D
Gene	Hypothetical product	Primer	Sequence (5' - 3')	Orientation	Melting temp (°C)	Fragment size (pb)	Target group	Reference
groEL	GroEL	fGroEL2_StaChelyalt_qPCR	AGAAGGGATGCAATTTGATAGAGGT	Fwd.	60	153	Stammera from Chelymorpha alternans	This study
groEL		rGroEL2_StaChelyalt_qPCR	GCAACAGATTCTAATATAGGTAAT	Rev.
groEL	GroEL	fGroEL2_StaChelygre_qPCR	TGAAGGAATGCAATTTGATAGAGGA	Fwd.	60	154	Stammera from Chelymorpha gressoria	This study
groEL		rGroEL2_StaChelygre_qPCR	AGCAACAGCTTCTAATATAGGTAAC	Rev.
16S rRNA	16S ribosomal RNA	f16S_StaAll_qPCR	TTGACCGCCTGGGGAGTA	Fwd.	62	101	Stammera from all Cassidinae species studied	This study
16S rRNA		r16S_StaAll_qPCR	TTCGCGTTGCATCGAATTAAAC	Rev.
