# Supplementary material for: Fidelity in co-diversified symbiosis
Source: Nat Commun. 2026 Feb 12;17:1644. doi: 10.1038/s41467-026-69366-4 (PMC12905250; doi:10.1038/s41467-026-69366-4)
Supplement: Supplementary file 10 — Source Data [file 41467_2026_69366_MOESM10_ESM.xlsx]

## Sheet: Figure 3D&S3
Figure 3D
Stammera symbiont	Average nucleotide identity of Stammera symbionts relative to Stammera from Chelymorpha alternans (%)
Stammera from Chelymorpha alternans	100
Stammera from Chelymorpha bullata	94.1
Stammera from Chelymorpha gressoria	90
Stammera from Acromis sparsa	84
Stammera from Aspidimorpha quinquefasciata	74.2
Stammera from Cassida rubiginosa	74.2
Stammera symbiont	Collinearity score of Stammera symbionts relative to Stammera from Chelymorpha alternans (%)
Stammera from Chelymorpha alternans	100
Stammera from Chelymorpha bullata	77.8
Stammera from Chelymorpha gressoria	77.2
Stammera from Acromis sparsa	69
Stammera from Aspidimorpha quinquefasciata	57.9
Stammera from Cassida rubiginosa	55.6
Stammera symbiont	Synteny score of Stammera symbionts relative to Stammera from Chelymorpha alternans (%)
Stammera from Chelymorpha alternans	100
Stammera from Chelymorpha bullata	49.34
Stammera from Chelymorpha gressoria	31.54
Stammera from Acromis sparsa	18.36
Stammera from Aspidimorpha quinquefasciata	6.035
Stammera from Cassida rubiginosa	7.40

## Sheet: Figure 4A
Figure 4A
Treatment	Replicate	Experiment	Infection frequency
Untreated control	R1	Exp1	1
Untreated control	R1	Exp1	1
Untreated control	R1	Exp1	1
Untreated control	R1	Exp1	1
Untreated control	R1	Exp1	1
Untreated control	R1	Exp1	1
Untreated control	R2	Exp1	1
Untreated control	R2	Exp1	1
Untreated control	R2	Exp1	1
Untreated control	R2	Exp1	1
Untreated control	R3	Exp1	1
Untreated control	R3	Exp1	1
Untreated control	R3	Exp1	1
Untreated control	R3	Exp1	1
Untreated control	R3	Exp1	1
Untreated control	R3	Exp1	1
Untreated control	R4	Exp1	1
Untreated control	R4	Exp1	1
Untreated control	R4	Exp1	1
Untreated control	R4	Exp1	1
Untreated control	R5	Exp1	1
Untreated control	R5	Exp1	1
Untreated control	R5	Exp1	1
Untreated control	R5	Exp1	1
Caplet-free eggs re-infected with native symbiont	R1	Exp2	1
Caplet-free eggs re-infected with native symbiont	R1	Exp2	1
Caplet-free eggs re-infected with native symbiont	R1	Exp2	1
Caplet-free eggs re-infected with native symbiont	R2	Exp2	1
Caplet-free eggs re-infected with native symbiont	R2	Exp2	1
Caplet-free eggs re-infected with native symbiont	R2	Exp2	1
Caplet-free eggs re-infected with native symbiont	R2	Exp2	0
Caplet-free eggs re-infected with native symbiont	R3	Exp2	1
Caplet-free eggs re-infected with native symbiont	R3	Exp2	1
Caplet-free eggs re-infected with native symbiont	R4	Exp2	1
Caplet-free eggs re-infected with native symbiont	R4	Exp2	1
Caplet-free eggs re-infected with native symbiont	R4	Exp2	1
Caplet-free eggs re-infected with native symbiont	R4	Exp2	0
Caplet-free eggs re-infected with native symbiont	R4	Exp2	0
Caplet-free eggs re-infected with native symbiont	R5	Exp2	1
Caplet-free eggs re-infected with native symbiont	R5	Exp2	1
Caplet-free eggs re-infected with native symbiont	R5	Exp2	1
Caplet-free eggs re-infected with native symbiont	R5	Exp2	1
Caplet-free eggs re-infected with native symbiont	R5	Exp2	1
Caplet-free eggs re-infected with native symbiont	R5	Exp2	1
Caplet-free eggs	R1	Exp2	0
Caplet-free eggs	R1	Exp2	0
Caplet-free eggs	R1	Exp2	0
Caplet-free eggs	R2	Exp2	0
Caplet-free eggs	R2	Exp2	0
Caplet-free eggs	R2	Exp2	0
Caplet-free eggs	R2	Exp2	0
Caplet-free eggs	R2	Exp2	0
Caplet-free eggs	R3	Exp2	0
Caplet-free eggs	R3	Exp2	0
Caplet-free eggs	R3	Exp2	0
Caplet-free eggs	R4	Exp2	0
Caplet-free eggs	R4	Exp2	0
Caplet-free eggs	R4	Exp2	0
Caplet-free eggs	R5	Exp2	1
Caplet-free eggs	R5	Exp2	0
Caplet-free eggs	R5	Exp2	0
Caplet-free eggs	R5	Exp2	0
Caplet-free eggs	R5	Exp2	0
Caplet-free eggs cross-infected with Chelymorpha gressoria symbiont	R1	Exp1	1
Caplet-free eggs cross-infected with Chelymorpha gressoria symbiont	R1	Exp1	1
Caplet-free eggs cross-infected with Chelymorpha gressoria symbiont	R2	Exp1	0
Caplet-free eggs cross-infected with Chelymorpha gressoria symbiont	R2	Exp1	1
Caplet-free eggs cross-infected with Chelymorpha gressoria symbiont	R2	Exp1	1
Caplet-free eggs cross-infected with Chelymorpha gressoria symbiont	R3	Exp1	1
Caplet-free eggs cross-infected with Chelymorpha gressoria symbiont	R3	Exp1	1
Caplet-free eggs cross-infected with Chelymorpha gressoria symbiont	R3	Exp1	1
Caplet-free eggs cross-infected with Chelymorpha gressoria symbiont	R4	Exp1	1
Caplet-free eggs cross-infected with Chelymorpha gressoria symbiont	R4	Exp1	1
Caplet-free eggs cross-infected with Chelymorpha gressoria symbiont	R5	Exp1	1
Caplet-free eggs cross-infected with Chelymorpha gressoria symbiont	R5	Exp1	1
Caplet-free eggs cross-infected with Chelymorpha gressoria symbiont	R5	Exp1	1
Caplet-free eggs cross-infected with Aspidimorpha quinquefasciata symbiont	R1	Exp1	1
Caplet-free eggs cross-infected with Aspidimorpha quinquefasciata symbiont	R1	Exp1	1
Caplet-free eggs cross-infected with Aspidimorpha quinquefasciata symbiont	R2	Exp1	1
Caplet-free eggs cross-infected with Aspidimorpha quinquefasciata symbiont	R2	Exp1	1
Caplet-free eggs cross-infected with Aspidimorpha quinquefasciata symbiont	R2	Exp1	0
Caplet-free eggs cross-infected with Aspidimorpha quinquefasciata symbiont	R2	Exp1	0
Caplet-free eggs cross-infected with Aspidimorpha quinquefasciata symbiont	R2	Exp1	0
Caplet-free eggs cross-infected with Aspidimorpha quinquefasciata symbiont	R2	Exp1	0
Caplet-free eggs cross-infected with Aspidimorpha quinquefasciata symbiont	R3	Exp1	1
Caplet-free eggs cross-infected with Aspidimorpha quinquefasciata symbiont	R3	Exp1	1
Caplet-free eggs cross-infected with Aspidimorpha quinquefasciata symbiont	R3	Exp1	1
Caplet-free eggs cross-infected with Aspidimorpha quinquefasciata symbiont	R3	Exp1	1
Caplet-free eggs cross-infected with Aspidimorpha quinquefasciata symbiont	R3	Exp1	1
Caplet-free eggs cross-infected with Aspidimorpha quinquefasciata symbiont	R3	Exp1	0
Caplet-free eggs cross-infected with Aspidimorpha quinquefasciata symbiont	R4	Exp1	1
Caplet-free eggs cross-infected with Aspidimorpha quinquefasciata symbiont	R4	Exp1	0
Caplet-free eggs cross-infected with Aspidimorpha quinquefasciata symbiont	R5	Exp1	1
Caplet-free eggs cross-infected with Aspidimorpha quinquefasciata symbiont	R5	Exp1	1
Caplet-free eggs cross-infected with Aspidimorpha quinquefasciata symbiont	R5	Exp1	1
Caplet-free eggs cross-infected with Cassida rubiginosa symbiont	R1	Exp2	1
Caplet-free eggs cross-infected with Cassida rubiginosa symbiont	R1	Exp2	1
Caplet-free eggs cross-infected with Cassida rubiginosa symbiont	R1	Exp2	1
Caplet-free eggs cross-infected with Cassida rubiginosa symbiont	R2	Exp2	1
Caplet-free eggs cross-infected with Cassida rubiginosa symbiont	R2	Exp2	1
Caplet-free eggs cross-infected with Cassida rubiginosa symbiont	R2	Exp2	1
Caplet-free eggs cross-infected with Cassida rubiginosa symbiont	R2	Exp2	0
Caplet-free eggs cross-infected with Cassida rubiginosa symbiont	R2	Exp2	0
Caplet-free eggs cross-infected with Cassida rubiginosa symbiont	R2	Exp2	0
Caplet-free eggs cross-infected with Cassida rubiginosa symbiont	R3	Exp2	1
Caplet-free eggs cross-infected with Cassida rubiginosa symbiont	R3	Exp2	1
Caplet-free eggs cross-infected with Cassida rubiginosa symbiont	R3	Exp2	1
Caplet-free eggs cross-infected with Cassida rubiginosa symbiont	R3	Exp2	0
Caplet-free eggs cross-infected with Cassida rubiginosa symbiont	R4	Exp2	1
Caplet-free eggs cross-infected with Cassida rubiginosa symbiont	R4	Exp2	1
Caplet-free eggs cross-infected with Cassida rubiginosa symbiont	R4	Exp2	1
Caplet-free eggs cross-infected with Cassida rubiginosa symbiont	R4	Exp2	0
Caplet-free eggs cross-infected with Cassida rubiginosa symbiont	R5	Exp2	1
Caplet-free eggs cross-infected with Cassida rubiginosa symbiont	R5	Exp2	1
Caplet-free eggs cross-infected with Cassida rubiginosa symbiont	R5	Exp2	1
Caplet-free eggs cross-infected with Chelymorpha bullata symbiont	R1	Exp3	1
Caplet-free eggs cross-infected with Chelymorpha bullata symbiont	R1	Exp3	1
Caplet-free eggs cross-infected with Chelymorpha bullata symbiont	R1	Exp3	1
Caplet-free eggs cross-infected with Chelymorpha bullata symbiont	R1	Exp3	0
Caplet-free eggs cross-infected with Chelymorpha bullata symbiont	R1	Exp3	0
Caplet-free eggs cross-infected with Chelymorpha bullata symbiont	R2	Exp3	1
Caplet-free eggs cross-infected with Chelymorpha bullata symbiont	R2	Exp3	1
Caplet-free eggs cross-infected with Chelymorpha bullata symbiont	R2	Exp3	1
Caplet-free eggs cross-infected with Chelymorpha bullata symbiont	R2	Exp3	1
Caplet-free eggs cross-infected with Chelymorpha bullata symbiont	R2	Exp3	1
Caplet-free eggs cross-infected with Chelymorpha bullata symbiont	R2	Exp3	1
Caplet-free eggs cross-infected with Chelymorpha bullata symbiont	R2	Exp3	1
Caplet-free eggs cross-infected with Chelymorpha bullata symbiont	R2	Exp3	0
Caplet-free eggs cross-infected with Chelymorpha bullata symbiont	R3	Exp3	1
Caplet-free eggs cross-infected with Chelymorpha bullata symbiont	R3	Exp3	1
Caplet-free eggs cross-infected with Chelymorpha bullata symbiont	R3	Exp3	1
Caplet-free eggs cross-infected with Chelymorpha bullata symbiont	R3	Exp3	1
Caplet-free eggs cross-infected with Chelymorpha bullata symbiont	R3	Exp3	1
Caplet-free eggs cross-infected with Chelymorpha bullata symbiont	R4	Exp3	1
Caplet-free eggs cross-infected with Chelymorpha bullata symbiont	R4	Exp3	1
Caplet-free eggs cross-infected with Chelymorpha bullata symbiont	R4	Exp3	1
Caplet-free eggs cross-infected with Chelymorpha bullata symbiont	R4	Exp3	1
Caplet-free eggs cross-infected with Chelymorpha bullata symbiont	R4	Exp3	1
Caplet-free eggs cross-infected with Chelymorpha bullata symbiont	R4	Exp3	1
Caplet-free eggs cross-infected with Chelymorpha bullata symbiont	R4	Exp3	0
Caplet-free eggs cross-infected with Acromis sparsa symbiont	R1	Exp4	1
Caplet-free eggs cross-infected with Acromis sparsa symbiont	R1	Exp4	1
Caplet-free eggs cross-infected with Acromis sparsa symbiont	R1	Exp4	1
Caplet-free eggs cross-infected with Acromis sparsa symbiont	R2	Exp4	1
Caplet-free eggs cross-infected with Acromis sparsa symbiont	R2	Exp4	1
Caplet-free eggs cross-infected with Acromis sparsa symbiont	R3	Exp4	1
Caplet-free eggs cross-infected with Acromis sparsa symbiont	R3	Exp4	1
Caplet-free eggs cross-infected with Acromis sparsa symbiont	R4	Exp4	1
Caplet-free eggs cross-infected with Acromis sparsa symbiont	R4	Exp4	1
Caplet-free eggs cross-infected with Acromis sparsa symbiont	R4	Exp4	1
Caplet-free eggs cross-infected with Acromis sparsa symbiont	R4	Exp4	1
Caplet-free eggs cross-infected with Acromis sparsa symbiont	R4	Exp4	1
Caplet-free eggs cross-infected with Acromis sparsa symbiont	R4	Exp4	1
Caplet-free eggs cross-infected with Acromis sparsa symbiont	R4	Exp4	0
Caplet-free eggs cross-infected with Acromis sparsa symbiont	R4	Exp4	0

## Sheet: Figure 4B
Figure 4B
Treatment	Replicate	Individual	Experiment	Log (Total Copy Number)
Caplet-free eggs	R1	1	Exp2	0
Caplet-free eggs	R1	3	Exp2	0
Caplet-free eggs	R3	1	Exp2	0
Caplet-free eggs	R3	2	Exp2	0
Untreated control	R1	1	Exp1	4.27545307
Untreated control	R1	2	Exp1	4.181600271
Untreated control	R1	3	Exp1	4.567817904
Untreated control	R1	4	Exp1	3.613915282
Untreated control	R1	5	Exp1	3.671110487
Untreated control	R1	6	Exp1	4.190604342
Untreated control	R3	1	Exp1	5.496498093
Untreated control	R3	2	Exp1	4.715053211
Untreated control	R3	3	Exp1	5.674617407
Untreated control	R3	4	Exp1	3.710366531
Untreated control	R3	5	Exp1	5.552572764
Untreated control	R3	6	Exp1	5.336978203
Caplet-free eggs re-infected with native symbiont	R1	1	Exp2	2.63987071
Caplet-free eggs re-infected with native symbiont	R1	2	Exp2	3.901887595
Caplet-free eggs re-infected with native symbiont	R1	3	Exp2	3.422397608
Caplet-free eggs re-infected with native symbiont	R3	1	Exp2	4.973221957
Caplet-free eggs re-infected with native symbiont	R3	2	Exp2	3.002327407
Caplet-free eggs cross-infected with Acromis sparsa symbiont	R1	1	Exp4	2.630165433
Caplet-free eggs cross-infected with Acromis sparsa symbiont	R1	2	Exp4	2.290678862
Caplet-free eggs cross-infected with Acromis sparsa symbiont	R1	3	Exp4	0
Caplet-free eggs cross-infected with Acromis sparsa symbiont	R3	1	Exp4	4.286635824
Caplet-free eggs cross-infected with Acromis sparsa symbiont	R3	2	Exp4	3.497801456
Caplet-free eggs cross-infected with Aspidimorpha quinquefasciata symbiont	R1	1	Exp1	4.205208313
Caplet-free eggs cross-infected with Aspidimorpha quinquefasciata symbiont	R1	2	Exp1	4.40391744
Caplet-free eggs cross-infected with Aspidimorpha quinquefasciata symbiont	R3	1	Exp1	2.195107961
Caplet-free eggs cross-infected with Aspidimorpha quinquefasciata symbiont	R3	2	Exp1	2.245517042
Caplet-free eggs cross-infected with Aspidimorpha quinquefasciata symbiont	R3	3	Exp1	0
Caplet-free eggs cross-infected with Aspidimorpha quinquefasciata symbiont	R3	4	Exp1	1.900712279
Caplet-free eggs cross-infected with Aspidimorpha quinquefasciata symbiont	R3	5	Exp1	0
Caplet-free eggs cross-infected with Aspidimorpha quinquefasciata symbiont	R3	6	Exp1	4.891890487
Caplet-free eggs cross-infected with Chelymorpha bullata symbiont	R1	1	Exp3	4.355734247
Caplet-free eggs cross-infected with Chelymorpha bullata symbiont	R1	2	Exp3	3.485652572
Caplet-free eggs cross-infected with Chelymorpha bullata symbiont	R1	3	Exp3	4.339175148
Caplet-free eggs cross-infected with Chelymorpha bullata symbiont	R1	4	Exp3	4.23934229
Caplet-free eggs cross-infected with Chelymorpha bullata symbiont	R1	5	Exp3	2.963116385
Caplet-free eggs cross-infected with Chelymorpha bullata symbiont	R3	1	Exp3	4.573893232
Caplet-free eggs cross-infected with Chelymorpha bullata symbiont	R3	2	Exp3	4.827685988
Caplet-free eggs cross-infected with Chelymorpha bullata symbiont	R3	3	Exp3	3.13115406
Caplet-free eggs cross-infected with Chelymorpha bullata symbiont	R3	4	Exp3	5.451033129
Caplet-free eggs cross-infected with Chelymorpha bullata symbiont	R3	5	Exp3	5.707930074
Caplet-free eggs cross-infected with Cassida rubiginosa symbiont	R1	1	Exp2	3.73263272
Caplet-free eggs cross-infected with Cassida rubiginosa symbiont	R1	2	Exp2	3.74486179
Caplet-free eggs cross-infected with Cassida rubiginosa symbiont	R1	3	Exp2	2.676658249
Caplet-free eggs cross-infected with Cassida rubiginosa symbiont	R3	1	Exp2	0
Caplet-free eggs cross-infected with Cassida rubiginosa symbiont	R3	2	Exp2	2.435271411
Caplet-free eggs cross-infected with Cassida rubiginosa symbiont	R3	3	Exp2	2.824671425
Caplet-free eggs cross-infected with Cassida rubiginosa symbiont	R3	4	Exp2	1.081210827
Caplet-free eggs cross-infected with Chelymorpha gressoria symbiont	R1	1	Exp1	4.967933406
Caplet-free eggs cross-infected with Chelymorpha gressoria symbiont	R1	2	Exp1	4.199954422
Caplet-free eggs cross-infected with Chelymorpha gressoria symbiont	R3	1	Exp1	4.643334634
Caplet-free eggs cross-infected with Chelymorpha gressoria symbiont	R3	2	Exp1	4.683589754
Caplet-free eggs cross-infected with Chelymorpha gressoria symbiont	R3	3	Exp1	4.653497884
Caplet-free eggs	R4	2	Exp2	0
Caplet-free eggs	R5	4	Exp2	0
Caplet-free eggs	R2	1	Exp2	0
Caplet-free eggs	R2	2	Exp2	0
Caplet-free eggs	R2	3	Exp2	0
Caplet-free eggs	R2	4	Exp2	0
Caplet-free eggs	R2	5	Exp2	0
Untreated control	R4	1	Exp1	4.493990759
Untreated control	R4	2	Exp1	4.259101063
Untreated control	R4	3	Exp1	3.852895182
Untreated control	R4	4	Exp1	4.511751754
Untreated control	R5	1	Exp1	4.896844741
Untreated control	R5	3	Exp1	3.846978272
Untreated control	R5	4	Exp1	4.666937222
Caplet-free eggs re-infected with native symbiont	R4	1	Exp2	0
Caplet-free eggs re-infected with native symbiont	R4	2	Exp2	3.842186008
Caplet-free eggs re-infected with native symbiont	R4	3	Exp2	0
Caplet-free eggs re-infected with native symbiont	R4	4	Exp2	4.094503661
Caplet-free eggs re-infected with native symbiont	R4	5	Exp2	2.617719199
Caplet-free eggs re-infected with native symbiont	R5	1	Exp2	4.880721844
Caplet-free eggs re-infected with native symbiont	R5	2	Exp2	4.855239557
Caplet-free eggs re-infected with native symbiont	R5	3	Exp2	5.230650834
Caplet-free eggs re-infected with native symbiont	R5	4	Exp2	4.690199938
Caplet-free eggs re-infected with native symbiont	R5	5	Exp2	3.766006118
Caplet-free eggs re-infected with native symbiont	R5	6	Exp2	4.846083741
Caplet-free eggs cross-infected with Acromis sparsa symbiont	R4	1	Exp4	3.44213264
Caplet-free eggs cross-infected with Acromis sparsa symbiont	R4	2	Exp4	3.267551972
Caplet-free eggs cross-infected with Acromis sparsa symbiont	R4	3	Exp4	0
Caplet-free eggs cross-infected with Acromis sparsa symbiont	R4	4	Exp4	3.385651284
Caplet-free eggs cross-infected with Acromis sparsa symbiont	R4	5	Exp4	3.826859983
Caplet-free eggs cross-infected with Acromis sparsa symbiont	R4	6	Exp4	3.891124278
Caplet-free eggs cross-infected with Acromis sparsa symbiont	R4	7	Exp4	3.66367864
Caplet-free eggs cross-infected with Acromis sparsa symbiont	R4	8	Exp4	2.528318788
Caplet-free eggs cross-infected with Aspidimorpha quinquefasciata symbiont	R4	1	Exp1	0
Caplet-free eggs cross-infected with Aspidimorpha quinquefasciata symbiont	R4	2	Exp1	1.829348783
Caplet-free eggs cross-infected with Aspidimorpha quinquefasciata symbiont	R5	1	Exp1	2.740125599
Caplet-free eggs cross-infected with Aspidimorpha quinquefasciata symbiont	R5	3	Exp1	1.285280739
Caplet-free eggs cross-infected with Chelymorpha bullata symbiont	R4	1	Exp3	5.262455415
Caplet-free eggs cross-infected with Chelymorpha bullata symbiont	R4	2	Exp3	5.393608933
Caplet-free eggs cross-infected with Chelymorpha bullata symbiont	R4	3	Exp3	5.865041478
Caplet-free eggs cross-infected with Chelymorpha bullata symbiont	R4	4	Exp3	4.918294462
Caplet-free eggs cross-infected with Chelymorpha bullata symbiont	R4	5	Exp3	5.498479631
Caplet-free eggs cross-infected with Chelymorpha bullata symbiont	R4	6	Exp3	4.817971434
Caplet-free eggs cross-infected with Chelymorpha bullata symbiont	R4	7	Exp3	2.948038571
Caplet-free eggs cross-infected with Cassida rubiginosa symbiont	R4	1	Exp2	0
Caplet-free eggs cross-infected with Cassida rubiginosa symbiont	R4	2	Exp2	1.461371998
Caplet-free eggs cross-infected with Cassida rubiginosa symbiont	R4	3	Exp2	3.296004605
Caplet-free eggs cross-infected with Cassida rubiginosa symbiont	R4	4	Exp2	2.762401994
Caplet-free eggs cross-infected with Cassida rubiginosa symbiont	R5	1	Exp2	3.587395116
Caplet-free eggs cross-infected with Cassida rubiginosa symbiont	R5	2	Exp2	3.40913238
Caplet-free eggs cross-infected with Cassida rubiginosa symbiont	R5	3	Exp2	3.865064336
Caplet-free eggs cross-infected with Chelymorpha gressoria symbiont	R4	1	Exp1	5.090645647
Caplet-free eggs cross-infected with Chelymorpha gressoria symbiont	R4	2	Exp1	4.984945059
Caplet-free eggs cross-infected with Chelymorpha gressoria symbiont	R5	1	Exp1	2.913669669
Caplet-free eggs cross-infected with Chelymorpha gressoria symbiont	R5	2	Exp1	3.263004344
Caplet-free eggs cross-infected with Chelymorpha gressoria symbiont	R5	3	Exp1	2.160342003
Caplet-free eggs	R1	2	Exp2	1.743918588
Caplet-free eggs	R3	3	Exp2	0
Untreated control	R2	1	Exp1	5.429430563
Untreated control	R2	2	Exp1	5.35184425
Untreated control	R2	3	Exp1	5.373075462
Untreated control	R2	4	Exp1	4.200614607
Caplet-free eggs re-infected with native symbiont	R2	1	Exp2	4.900586232
Caplet-free eggs re-infected with native symbiont	R2	2	Exp2	5.575579744
Caplet-free eggs re-infected with native symbiont	R2	3	Exp2	5.618806099
Caplet-free eggs re-infected with native symbiont	R2	4	Exp2	4.780252346
Caplet-free eggs cross-infected with Acromis sparsa symbiont	R2	1	Exp4	3.229146077
Caplet-free eggs cross-infected with Acromis sparsa symbiont	R2	2	Exp4	2.561167699
Caplet-free eggs cross-infected with Aspidimorpha quinquefasciata symbiont	R2	1	Exp1	0
Caplet-free eggs cross-infected with Aspidimorpha quinquefasciata symbiont	R2	2	Exp1	2.153042764
Caplet-free eggs cross-infected with Aspidimorpha quinquefasciata symbiont	R2	3	Exp1	2.359914357
Caplet-free eggs cross-infected with Aspidimorpha quinquefasciata symbiont	R2	4	Exp1	2.663224119
Caplet-free eggs cross-infected with Aspidimorpha quinquefasciata symbiont	R2	5	Exp1	2.301268844
Caplet-free eggs cross-infected with Aspidimorpha quinquefasciata symbiont	R2	6	Exp1	0
Caplet-free eggs cross-infected with Chelymorpha bullata symbiont	R2	1	Exp3	5.25132269
Caplet-free eggs cross-infected with Chelymorpha bullata symbiont	R2	2	Exp3	5.325363633
Caplet-free eggs cross-infected with Chelymorpha bullata symbiont	R2	3	Exp3	4.250423621
Caplet-free eggs cross-infected with Chelymorpha bullata symbiont	R2	4	Exp3	5.337931403
Caplet-free eggs cross-infected with Chelymorpha bullata symbiont	R2	5	Exp3	5.079690355
Caplet-free eggs cross-infected with Chelymorpha bullata symbiont	R2	6	Exp3	4.849813655
Caplet-free eggs cross-infected with Chelymorpha bullata symbiont	R2	7	Exp3	4.100775472
Caplet-free eggs cross-infected with Chelymorpha bullata symbiont	R2	8	Exp3	2.706473207
Caplet-free eggs cross-infected with Cassida rubiginosa symbiont	R2	1	Exp2	2.53752679
Caplet-free eggs cross-infected with Cassida rubiginosa symbiont	R2	2	Exp2	2.525205552
Caplet-free eggs cross-infected with Cassida rubiginosa symbiont	R2	3	Exp2	3.883386994
Caplet-free eggs cross-infected with Cassida rubiginosa symbiont	R2	4	Exp2	2.604907223
Caplet-free eggs cross-infected with Cassida rubiginosa symbiont	R2	5	Exp2	2.181531302
Caplet-free eggs cross-infected with Cassida rubiginosa symbiont	R2	6	Exp2	3.221668799
Caplet-free eggs cross-infected with Chelymorpha gressoria symbiont	R2	1	Exp1	4.458576296
Caplet-free eggs cross-infected with Chelymorpha gressoria symbiont	R2	2	Exp1	4.750049641
Caplet-free eggs cross-infected with Chelymorpha gressoria symbiont	R2	3	Exp1	2.122553442
Caplet-free eggs	R4	1	Exp2	1.461371998
Caplet-free eggs	R4	3	Exp2	1.285280739
Caplet-free eggs	R5	1	Exp2	0
Caplet-free eggs	R5	2	Exp2	1.586310735
Caplet-free eggs	R5	3	Exp2	0
Caplet-free eggs	R5	5	Exp2	1.285280739
Caplet-free eggs cross-infected with Aspidimorpha quinquefasciata symbiont	R5	2	Exp1	2.130378779
Untreated control	R5	2	Exp1	1.938493253

## Sheet: Figure 4C
Figure 4C
Treatment	Replicate	Experiment	Individual	Survival	Censure
Untreated control	1	6	1	25	0
Untreated control	1	6	2	25	0
Untreated control	1	6	3	25	0
Untreated control	1	6	4	25	0
Untreated control	1	6	5	25	0
Untreated control	1	6	6	25	0
Untreated control	1	6	7	25	0
Untreated control	2	5	1	24	0
Untreated control	2	5	2	24	0
Untreated control	2	5	3	24	0
Untreated control	2	5	4	24	0
Untreated control	2	5	5	24	0
Untreated control	2	5	6	24	0
Untreated control	2	5	7	24	0
Untreated control	2	5	8	24	0
Untreated control	2	5	9	24	0
Untreated control	2	5	10	24	0
Untreated control	2	5	11	24	0
Untreated control	3	5	1	24	0
Untreated control	3	5	2	24	0
Untreated control	3	5	3	24	0
Untreated control	3	5	4	24	0
Untreated control	3	5	5	24	0
Untreated control	3	5	6	24	0
Untreated control	3	5	7	24	0
Untreated control	3	5	8	24	0
Untreated control	3	5	9	9	1
Untreated control	3	5	10	10	1
Untreated control	3	5	11	24	0
Untreated control	4	5	1	22	0
Untreated control	4	5	2	22	0
Untreated control	4	5	3	22	0
Untreated control	4	5	4	22	0
Untreated control	4	5	5	22	0
Untreated control	4	5	6	22	0
Untreated control	4	5	7	22	0
Untreated control	4	5	8	22	0
Untreated control	4	5	9	22	0
Untreated control	4	5	10	22	0
Untreated control	4	5	11	22	0
Untreated control	4	5	12	22	0
Untreated control	5	4	1	25	0
Untreated control	5	4	2	25	0
Untreated control	5	4	3	25	0
Untreated control	5	4	4	25	0
Untreated control	5	4	5	25	0
Untreated control	5	4	6	25	0
Untreated control	6	4	1	28	0
Untreated control	6	4	2	28	0
Untreated control	6	4	3	28	0
Untreated control	6	4	4	28	0
Untreated control	6	4	5	28	0
Untreated control	6	4	6	28	0
Untreated control	6	4	7	28	0
Untreated control	7	4	1	28	0
Untreated control	7	4	2	28	0
Untreated control	7	4	3	28	0
Untreated control	7	4	4	28	0
Untreated control	7	4	5	28	0
Untreated control	7	4	6	6	1
Untreated control	7	4	7	5	1
Caplet-free eggs re-infected with native symbiont	1	4	1	24	0
Caplet-free eggs re-infected with native symbiont	1	4	2	24	0
Caplet-free eggs re-infected with native symbiont	1	4	3	24	0
Caplet-free eggs re-infected with native symbiont	1	4	4	24	0
Caplet-free eggs re-infected with native symbiont	1	4	5	24	0
Caplet-free eggs re-infected with native symbiont	1	4	6	24	0
Caplet-free eggs re-infected with native symbiont	1	4	7	24	0
Caplet-free eggs re-infected with native symbiont	2	4	1	21	0
Caplet-free eggs re-infected with native symbiont	2	4	2	21	0
Caplet-free eggs re-infected with native symbiont	3	4	1	41	0
Caplet-free eggs re-infected with native symbiont	3	4	2	41	0
Caplet-free eggs re-infected with native symbiont	3	4	3	41	0
Caplet-free eggs re-infected with native symbiont	3	4	4	41	0
Caplet-free eggs re-infected with native symbiont	3	4	5	41	0
Caplet-free eggs re-infected with native symbiont	3	4	6	30	1
Caplet-free eggs re-infected with native symbiont	3	4	7	24	1
Caplet-free eggs re-infected with native symbiont	4	4	1	22	0
Caplet-free eggs re-infected with native symbiont	4	4	2	22	0
Caplet-free eggs re-infected with native symbiont	4	4	3	6	1
Caplet-free eggs re-infected with native symbiont	5	4	1	22	0
Caplet-free eggs re-infected with native symbiont	5	4	2	22	0
Caplet-free eggs re-infected with native symbiont	5	4	3	22	0
Caplet-free eggs re-infected with native symbiont	5	4	4	22	0
Caplet-free eggs re-infected with native symbiont	6	4	1	26	0
Caplet-free eggs re-infected with native symbiont	6	4	2	26	0
Caplet-free eggs re-infected with native symbiont	6	4	3	26	0
Caplet-free eggs re-infected with native symbiont	6	4	4	26	0
Caplet-free eggs re-infected with native symbiont	6	4	5	26	0
Caplet-free eggs re-infected with native symbiont	7	4	1	25	0
Caplet-free eggs re-infected with native symbiont	7	4	2	25	0
Caplet-free eggs re-infected with native symbiont	7	4	3	25	0
Caplet-free eggs re-infected with native symbiont	7	4	4	25	0
Caplet-free eggs cross-infected with Chelymorpha gressoria symbiont	1	4	1	24	0
Caplet-free eggs cross-infected with Chelymorpha gressoria symbiont	1	4	2	24	0
Caplet-free eggs cross-infected with Chelymorpha gressoria symbiont	1	4	3	24	0
Caplet-free eggs cross-infected with Chelymorpha gressoria symbiont	1	4	4	24	0
Caplet-free eggs cross-infected with Chelymorpha gressoria symbiont	2	4	1	22	0
Caplet-free eggs cross-infected with Chelymorpha gressoria symbiont	2	4	2	22	0
Caplet-free eggs cross-infected with Chelymorpha gressoria symbiont	3	4	1	30	0
Caplet-free eggs cross-infected with Chelymorpha gressoria symbiont	3	4	2	30	0
Caplet-free eggs cross-infected with Chelymorpha gressoria symbiont	3	4	3	30	0
Caplet-free eggs cross-infected with Chelymorpha gressoria symbiont	3	4	4	30	0
Caplet-free eggs cross-infected with Chelymorpha gressoria symbiont	4	4	1	23	0
Caplet-free eggs cross-infected with Chelymorpha gressoria symbiont	4	4	2	23	0
Caplet-free eggs cross-infected with Chelymorpha gressoria symbiont	4	4	3	23	0
Caplet-free eggs cross-infected with Chelymorpha gressoria symbiont	4	4	4	23	0
Caplet-free eggs cross-infected with Chelymorpha gressoria symbiont	4	4	5	23	1
Caplet-free eggs cross-infected with Chelymorpha gressoria symbiont	5	4	1	23	0
Caplet-free eggs cross-infected with Chelymorpha gressoria symbiont	5	4	2	23	0
Caplet-free eggs cross-infected with Chelymorpha gressoria symbiont	5	4	3	23	0
Caplet-free eggs cross-infected with Chelymorpha gressoria symbiont	5	4	4	23	1
Caplet-free eggs cross-infected with Chelymorpha gressoria symbiont	5	4	5	8	1
Caplet-free eggs cross-infected with Chelymorpha gressoria symbiont	5	4	6	7	1
Caplet-free eggs cross-infected with Chelymorpha gressoria symbiont	5	4	7	6	1
Caplet-free eggs cross-infected with Chelymorpha gressoria symbiont	6	4	1	34	0
Caplet-free eggs cross-infected with Chelymorpha gressoria symbiont	6	4	2	34	0
Caplet-free eggs cross-infected with Chelymorpha gressoria symbiont	6	4	3	34	0
Caplet-free eggs cross-infected with Chelymorpha gressoria symbiont	6	4	4	18	1
Caplet-free eggs cross-infected with Chelymorpha gressoria symbiont	7	4	1	28	0
Caplet-free eggs cross-infected with Chelymorpha gressoria symbiont	7	4	2	28	0
Caplet-free eggs cross-infected with Chelymorpha gressoria symbiont	7	4	3	28	0
Caplet-free eggs cross-infected with Chelymorpha gressoria symbiont	7	4	4	28	0
Caplet-free eggs cross-infected with Chelymorpha gressoria symbiont	7	4	5	28	0
Caplet-free eggs cross-infected with Chelymorpha gressoria symbiont	7	4	6	28	0
Caplet-free eggs cross-infected with Chelymorpha gressoria symbiont	7	4	7	28	0
Caplet-free eggs cross-infected with Chelymorpha gressoria symbiont	8	7	1	26	0
Caplet-free eggs cross-infected with Chelymorpha gressoria symbiont	8	7	2	26	0
Caplet-free eggs cross-infected with Chelymorpha gressoria symbiont	8	7	3	26	0
Caplet-free eggs cross-infected with Chelymorpha gressoria symbiont	8	7	4	26	0
Caplet-free eggs cross-infected with Chelymorpha gressoria symbiont	8	7	5	26	0
Caplet-free eggs cross-infected with Chelymorpha gressoria symbiont	8	7	6	26	0
Caplet-free eggs cross-infected with Chelymorpha gressoria symbiont	9	7	1	28	1
Caplet-free eggs cross-infected with Chelymorpha gressoria symbiont	9	7	2	28	0
Caplet-free eggs cross-infected with Chelymorpha gressoria symbiont	9	7	3	28	0
Caplet-free eggs cross-infected with Chelymorpha gressoria symbiont	9	7	4	28	0
Caplet-free eggs cross-infected with Chelymorpha gressoria symbiont	9	7	5	28	0
Caplet-free eggs cross-infected with Chelymorpha gressoria symbiont	9	7	6	28	0
Caplet-free eggs cross-infected with Chelymorpha gressoria symbiont	9	7	7	28	0
Caplet-free eggs cross-infected with Chelymorpha gressoria symbiont	10	7	1	19	1
Caplet-free eggs cross-infected with Chelymorpha gressoria symbiont	10	7	2	31	0
Caplet-free eggs cross-infected with Chelymorpha gressoria symbiont	10	7	3	31	0
Caplet-free eggs cross-infected with Chelymorpha gressoria symbiont	10	7	4	31	0
Caplet-free eggs cross-infected with Chelymorpha gressoria symbiont	10	7	5	31	0
Caplet-free eggs cross-infected with Chelymorpha gressoria symbiont	10	7	6	31	0
Caplet-free eggs cross-infected with Chelymorpha gressoria symbiont	10	7	7	31	0
Caplet-free eggs cross-infected with Chelymorpha gressoria symbiont	10	7	8	31	0
Caplet-free eggs cross-infected with Chelymorpha gressoria symbiont	10	7	9	31	0
Caplet-free eggs cross-infected with Chelymorpha gressoria symbiont	10	7	10	31	0
Caplet-free eggs cross-infected with Chelymorpha gressoria symbiont	10	7	11	31	0
Caplet-free eggs	1	1	1	24	1
Caplet-free eggs	1	1	2	23	1
Caplet-free eggs	1	1	3	22	1
Caplet-free eggs	1	1	4	16	1
Caplet-free eggs	1	1	5	8	1
Caplet-free eggs	1	1	6	8	1
Caplet-free eggs	1	1	7	8	1
Caplet-free eggs	1	1	8	6	1
Caplet-free eggs	1	1	9	6	1
Caplet-free eggs	1	1	10	5	1
Caplet-free eggs	1	1	11	4	1
Caplet-free eggs	1	1	12	3	1
Caplet-free eggs	2	1	1	29	1
Caplet-free eggs	2	1	2	26	1
Caplet-free eggs	2	1	3	23	1
Caplet-free eggs	2	1	4	22	1
Caplet-free eggs	2	1	5	20	1
Caplet-free eggs	2	1	6	19	1
Caplet-free eggs	2	1	7	15	1
Caplet-free eggs	2	1	8	15	1
Caplet-free eggs	2	1	9	10	1
Caplet-free eggs	2	1	10	6	1
Caplet-free eggs	2	1	11	5	1
Caplet-free eggs	2	1	12	5	1
Caplet-free eggs	2	1	13	4	1
Caplet-free eggs	2	1	14	4	1
Caplet-free eggs	2	1	15	4	1
Caplet-free eggs	2	1	16	3	1
Caplet-free eggs	2	1	17	3	1
Caplet-free eggs	2	1	18	3	1
Caplet-free eggs	3	1	1	4	1
Caplet-free eggs	3	1	2	4	1
Caplet-free eggs	3	1	3	4	1
Caplet-free eggs	3	1	4	4	1
Caplet-free eggs	3	1	5	4	1
Caplet-free eggs	3	1	6	4	1
Caplet-free eggs	3	1	7	5	1
Caplet-free eggs	3	1	8	5	1
Caplet-free eggs	3	1	9	5	1
Caplet-free eggs	3	1	10	5	1
Caplet-free eggs	3	1	11	5	1
Caplet-free eggs	3	1	12	5	1
Caplet-free eggs	3	1	13	6	1
Caplet-free eggs	3	1	14	6	1
Caplet-free eggs	3	1	15	6	1
Caplet-free eggs	3	1	16	6	1
Caplet-free eggs	3	1	17	7	1
Caplet-free eggs	3	1	18	10	1
Caplet-free eggs	3	1	19	36	1
Caplet-free eggs	4	1	1	4	1
Caplet-free eggs	4	1	2	4	1
Caplet-free eggs	4	1	3	4	1
Caplet-free eggs	4	1	4	4	1
Caplet-free eggs	4	1	5	4	1
Caplet-free eggs	4	1	6	5	1
Caplet-free eggs	4	1	7	5	1
Caplet-free eggs	4	1	8	5	1
Caplet-free eggs	4	1	9	6	1
Caplet-free eggs	4	1	10	6	1
Caplet-free eggs	4	1	11	6	1
Caplet-free eggs	4	1	12	6	1
Caplet-free eggs	5	1	1	5	1
Caplet-free eggs	5	1	2	6	1
Caplet-free eggs	5	1	3	6	1
Caplet-free eggs	5	1	4	7	1
Caplet-free eggs	5	1	5	34	1
Caplet-free eggs	6	1	1	5	1
Caplet-free eggs	6	1	2	5	1
Caplet-free eggs	6	1	3	6	1
Caplet-free eggs	6	1	4	6	1
Caplet-free eggs	6	1	5	7	1
Caplet-free eggs	6	1	6	7	1
Caplet-free eggs	6	1	7	13	1
Caplet-free eggs	6	1	8	14	1
Caplet-free eggs	6	1	9	27	1
Caplet-free eggs	6	1	10	27	1
Caplet-free eggs	6	1	11	30	1
Caplet-free eggs	6	1	12	33	1
Caplet-free eggs	7	1	1	4	1
Caplet-free eggs	7	1	2	4	1
Caplet-free eggs	7	1	3	6	1
Caplet-free eggs	7	1	4	8	1
Caplet-free eggs	7	1	5	9	1
Caplet-free eggs	7	1	6	11	1
Caplet-free eggs	7	1	7	13	1
Caplet-free eggs	7	1	8	16	1
Caplet-free eggs	7	1	9	18	1
Caplet-free eggs	7	1	10	18	1
Caplet-free eggs	7	1	11	19	1
Caplet-free eggs	7	1	12	19	1
Caplet-free eggs	7	1	13	20	1
Caplet-free eggs	7	1	14	24	1
Caplet-free eggs	7	1	15	26	1
Caplet-free eggs	7	1	16	31	1
Caplet-free eggs	7	1	17	34	1
Caplet-free eggs	8	1	1	5	1
Caplet-free eggs	8	1	2	5	1
Caplet-free eggs	8	1	3	5	1
Caplet-free eggs	8	1	4	5	1
Caplet-free eggs	8	1	5	6	1
Caplet-free eggs	8	1	6	6	1
Caplet-free eggs	8	1	7	7	1
Caplet-free eggs	8	1	8	7	1
Caplet-free eggs	8	1	9	8	1
Caplet-free eggs	8	1	10	11	1
Caplet-free eggs	8	1	11	11	1
Caplet-free eggs	8	1	12	12	1
Caplet-free eggs	8	1	13	14	1
Caplet-free eggs	8	1	14	32	1
Caplet-free eggs cross-infected with Aspidimorpha quinquefasciata symbiont	1	3	1	18	1
Caplet-free eggs cross-infected with Aspidimorpha quinquefasciata symbiont	1	3	2	23	1
Caplet-free eggs cross-infected with Aspidimorpha quinquefasciata symbiont	1	3	3	8	1
Caplet-free eggs cross-infected with Aspidimorpha quinquefasciata symbiont	1	3	4	6	1
Caplet-free eggs cross-infected with Aspidimorpha quinquefasciata symbiont	2	3	1	31	0
Caplet-free eggs cross-infected with Aspidimorpha quinquefasciata symbiont	2	3	2	31	0
Caplet-free eggs cross-infected with Aspidimorpha quinquefasciata symbiont	2	3	3	27	1
Caplet-free eggs cross-infected with Aspidimorpha quinquefasciata symbiont	2	3	4	6	1
Caplet-free eggs cross-infected with Aspidimorpha quinquefasciata symbiont	2	3	5	8	1
Caplet-free eggs cross-infected with Aspidimorpha quinquefasciata symbiont	2	3	6	8	1
Caplet-free eggs cross-infected with Aspidimorpha quinquefasciata symbiont	2	3	7	8	1
Caplet-free eggs cross-infected with Aspidimorpha quinquefasciata symbiont	3	3	1	32	0
Caplet-free eggs cross-infected with Aspidimorpha quinquefasciata symbiont	3	3	2	32	0
Caplet-free eggs cross-infected with Aspidimorpha quinquefasciata symbiont	3	3	3	32	0
Caplet-free eggs cross-infected with Aspidimorpha quinquefasciata symbiont	3	3	4	32	0
Caplet-free eggs cross-infected with Aspidimorpha quinquefasciata symbiont	3	3	5	32	0
Caplet-free eggs cross-infected with Aspidimorpha quinquefasciata symbiont	4	3	1	9	1
Caplet-free eggs cross-infected with Aspidimorpha quinquefasciata symbiont	4	3	2	28	0
Caplet-free eggs cross-infected with Aspidimorpha quinquefasciata symbiont	4	3	3	28	0
Caplet-free eggs cross-infected with Aspidimorpha quinquefasciata symbiont	4	3	4	28	0
Caplet-free eggs cross-infected with Aspidimorpha quinquefasciata symbiont	4	3	5	28	0
Caplet-free eggs cross-infected with Aspidimorpha quinquefasciata symbiont	5	3	1	32	1
Caplet-free eggs cross-infected with Aspidimorpha quinquefasciata symbiont	5	3	2	32	0
Caplet-free eggs cross-infected with Aspidimorpha quinquefasciata symbiont	5	3	3	32	0
Caplet-free eggs cross-infected with Aspidimorpha quinquefasciata symbiont	5	3	4	32	0
Caplet-free eggs cross-infected with Aspidimorpha quinquefasciata symbiont	6	3	1	31	0
Caplet-free eggs cross-infected with Aspidimorpha quinquefasciata symbiont	6	3	2	31	0
Caplet-free eggs cross-infected with Aspidimorpha quinquefasciata symbiont	7	3	1	27	0
Caplet-free eggs cross-infected with Aspidimorpha quinquefasciata symbiont	7	3	2	27	0
Caplet-free eggs cross-infected with Aspidimorpha quinquefasciata symbiont	7	3	3	27	0
Caplet-free eggs cross-infected with Aspidimorpha quinquefasciata symbiont	7	3	4	18	1
Caplet-free eggs cross-infected with Cassida rubiginosa symbiont	1	2	1	1	1
Caplet-free eggs cross-infected with Cassida rubiginosa symbiont	1	2	2	4	1
Caplet-free eggs cross-infected with Cassida rubiginosa symbiont	1	2	3	4	1
Caplet-free eggs cross-infected with Cassida rubiginosa symbiont	1	2	4	8	1
Caplet-free eggs cross-infected with Cassida rubiginosa symbiont	1	2	5	11	1
Caplet-free eggs cross-infected with Cassida rubiginosa symbiont	2	2	1	6	1
Caplet-free eggs cross-infected with Cassida rubiginosa symbiont	2	2	2	41	1
Caplet-free eggs cross-infected with Cassida rubiginosa symbiont	2	2	3	48	1
Caplet-free eggs cross-infected with Cassida rubiginosa symbiont	3	2	1	35	0
Caplet-free eggs cross-infected with Cassida rubiginosa symbiont	3	2	2	35	0
Caplet-free eggs cross-infected with Cassida rubiginosa symbiont	3	2	3	35	0
Caplet-free eggs cross-infected with Cassida rubiginosa symbiont	3	2	4	35	0
Caplet-free eggs cross-infected with Cassida rubiginosa symbiont	3	2	5	35	1
Caplet-free eggs cross-infected with Cassida rubiginosa symbiont	3	2	6	34	1
Caplet-free eggs cross-infected with Cassida rubiginosa symbiont	3	2	7	32	1
Caplet-free eggs cross-infected with Cassida rubiginosa symbiont	4	2	1	42	1
Caplet-free eggs cross-infected with Cassida rubiginosa symbiont	4	2	2	41	1
Caplet-free eggs cross-infected with Cassida rubiginosa symbiont	4	2	3	41	1
Caplet-free eggs cross-infected with Cassida rubiginosa symbiont	4	2	4	36	1
Caplet-free eggs cross-infected with Cassida rubiginosa symbiont	4	2	5	34	1
Caplet-free eggs cross-infected with Cassida rubiginosa symbiont	4	2	6	34	1
Caplet-free eggs cross-infected with Cassida rubiginosa symbiont	4	2	7	3	1
Caplet-free eggs cross-infected with Cassida rubiginosa symbiont	4	2	8	3	1
Caplet-free eggs cross-infected with Cassida rubiginosa symbiont	4	2	9	3	1
Caplet-free eggs cross-infected with Cassida rubiginosa symbiont	5	2	1	18	1
Caplet-free eggs cross-infected with Cassida rubiginosa symbiont	5	2	2	23	1
Caplet-free eggs cross-infected with Cassida rubiginosa symbiont	5	2	3	29	1
Caplet-free eggs cross-infected with Chelymorpha bullata symbiont	1	5	1	34	0
Caplet-free eggs cross-infected with Chelymorpha bullata symbiont	1	5	2	34	0
Caplet-free eggs cross-infected with Chelymorpha bullata symbiont	1	5	3	34	0
Caplet-free eggs cross-infected with Chelymorpha bullata symbiont	1	5	4	34	0
Caplet-free eggs cross-infected with Chelymorpha bullata symbiont	1	5	5	34	0
Caplet-free eggs cross-infected with Chelymorpha bullata symbiont	1	5	6	34	0
Caplet-free eggs cross-infected with Chelymorpha bullata symbiont	1	5	7	7	1
Caplet-free eggs cross-infected with Chelymorpha bullata symbiont	1	5	8	23	1
Caplet-free eggs cross-infected with Chelymorpha bullata symbiont	1	5	9	34	0
Caplet-free eggs cross-infected with Chelymorpha bullata symbiont	1	5	10	34	0
Caplet-free eggs cross-infected with Chelymorpha bullata symbiont	2	5	1	43	0
Caplet-free eggs cross-infected with Chelymorpha bullata symbiont	2	5	2	43	0
Caplet-free eggs cross-infected with Chelymorpha bullata symbiont	2	5	3	43	0
Caplet-free eggs cross-infected with Chelymorpha bullata symbiont	2	5	4	43	0
Caplet-free eggs cross-infected with Chelymorpha bullata symbiont	2	5	5	43	0
Caplet-free eggs cross-infected with Chelymorpha bullata symbiont	2	5	6	14	1
Caplet-free eggs cross-infected with Chelymorpha bullata symbiont	2	5	7	31	1
Caplet-free eggs cross-infected with Chelymorpha bullata symbiont	2	5	8	38	1
Caplet-free eggs cross-infected with Chelymorpha bullata symbiont	3	5	1	32	0
Caplet-free eggs cross-infected with Chelymorpha bullata symbiont	3	5	2	32	0
Caplet-free eggs cross-infected with Chelymorpha bullata symbiont	3	5	3	32	0
Caplet-free eggs cross-infected with Chelymorpha bullata symbiont	3	5	4	32	0
Caplet-free eggs cross-infected with Chelymorpha bullata symbiont	3	5	5	32	0
Caplet-free eggs cross-infected with Chelymorpha bullata symbiont	3	5	6	32	0
Caplet-free eggs cross-infected with Chelymorpha bullata symbiont	3	5	7	7	1
Caplet-free eggs cross-infected with Chelymorpha bullata symbiont	3	5	8	9	1
Caplet-free eggs cross-infected with Chelymorpha bullata symbiont	3	5	9	32	0
Caplet-free eggs cross-infected with Chelymorpha bullata symbiont	4	5	1	37	0
Caplet-free eggs cross-infected with Chelymorpha bullata symbiont	4	5	2	37	0
Caplet-free eggs cross-infected with Chelymorpha bullata symbiont	4	5	3	37	0
Caplet-free eggs cross-infected with Chelymorpha bullata symbiont	4	5	4	37	0
Caplet-free eggs cross-infected with Chelymorpha bullata symbiont	4	5	5	37	0
Caplet-free eggs cross-infected with Chelymorpha bullata symbiont	4	5	6	37	0
Caplet-free eggs cross-infected with Chelymorpha bullata symbiont	4	5	7	37	0
Caplet-free eggs cross-infected with Chelymorpha bullata symbiont	4	5	8	37	0
Caplet-free eggs cross-infected with Chelymorpha bullata symbiont	4	5	9	37	0
Caplet-free eggs cross-infected with Chelymorpha bullata symbiont	5	5	1	39	0
Caplet-free eggs cross-infected with Chelymorpha bullata symbiont	5	5	2	39	0
Caplet-free eggs cross-infected with Chelymorpha bullata symbiont	5	5	3	39	0
Caplet-free eggs cross-infected with Chelymorpha bullata symbiont	5	5	4	39	0
Caplet-free eggs cross-infected with Chelymorpha bullata symbiont	5	5	5	39	0
Caplet-free eggs cross-infected with Chelymorpha bullata symbiont	5	5	6	39	0
Caplet-free eggs cross-infected with Chelymorpha bullata symbiont	5	5	7	39	0
Caplet-free eggs cross-infected with Chelymorpha bullata symbiont	5	5	8	39	0
Caplet-free eggs cross-infected with Chelymorpha bullata symbiont	5	5	9	39	0
Caplet-free eggs cross-infected with Chelymorpha bullata symbiont	5	5	10	39	0
Caplet-free eggs cross-infected with Chelymorpha bullata symbiont	6	5	1	34	0
Caplet-free eggs cross-infected with Chelymorpha bullata symbiont	6	5	2	34	0
Caplet-free eggs cross-infected with Chelymorpha bullata symbiont	6	5	3	34	0
Caplet-free eggs cross-infected with Chelymorpha bullata symbiont	6	5	4	34	0
Caplet-free eggs cross-infected with Chelymorpha bullata symbiont	6	5	5	34	0
Caplet-free eggs cross-infected with Chelymorpha bullata symbiont	6	5	6	34	0
Caplet-free eggs cross-infected with Chelymorpha bullata symbiont	6	5	7	34	0
Caplet-free eggs cross-infected with Chelymorpha bullata symbiont	6	5	8	34	0
Caplet-free eggs cross-infected with Chelymorpha bullata symbiont	6	5	9	34	0
Caplet-free eggs cross-infected with Chelymorpha bullata symbiont	6	5	10	34	0
Caplet-free eggs cross-infected with Chelymorpha bullata symbiont	7	5	1	34	0
Caplet-free eggs cross-infected with Chelymorpha bullata symbiont	7	5	2	34	0
Caplet-free eggs cross-infected with Chelymorpha bullata symbiont	7	5	3	34	0
Caplet-free eggs cross-infected with Chelymorpha bullata symbiont	7	5	4	34	0
Caplet-free eggs cross-infected with Chelymorpha bullata symbiont	7	5	5	34	0
Caplet-free eggs cross-infected with Chelymorpha bullata symbiont	7	5	6	34	0
Caplet-free eggs cross-infected with Chelymorpha bullata symbiont	7	5	7	6	1
Caplet-free eggs cross-infected with Chelymorpha bullata symbiont	7	5	8	34	0
Caplet-free eggs cross-infected with Acromis sparsa symbiont	1	6	1	25	0
Caplet-free eggs cross-infected with Acromis sparsa symbiont	1	6	2	9	1
Caplet-free eggs cross-infected with Acromis sparsa symbiont	1	6	3	10	1
Caplet-free eggs cross-infected with Acromis sparsa symbiont	1	6	4	24	1
Caplet-free eggs cross-infected with Acromis sparsa symbiont	1	6	5	25	0
Caplet-free eggs cross-infected with Acromis sparsa symbiont	1	6	6	25	0
Caplet-free eggs cross-infected with Acromis sparsa symbiont	1	6	7	25	0
Caplet-free eggs cross-infected with Acromis sparsa symbiont	1	6	8	25	0
Caplet-free eggs cross-infected with Acromis sparsa symbiont	1	6	9	25	0
Caplet-free eggs cross-infected with Acromis sparsa symbiont	1	6	10	25	0
Caplet-free eggs cross-infected with Acromis sparsa symbiont	2	6	1	27	0
Caplet-free eggs cross-infected with Acromis sparsa symbiont	2	6	2	4	1
Caplet-free eggs cross-infected with Acromis sparsa symbiont	2	6	3	4	1
Caplet-free eggs cross-infected with Acromis sparsa symbiont	2	6	4	6	1
Caplet-free eggs cross-infected with Acromis sparsa symbiont	2	6	5	9	1
Caplet-free eggs cross-infected with Acromis sparsa symbiont	2	6	6	11	1
Caplet-free eggs cross-infected with Acromis sparsa symbiont	2	6	7	13	1
Caplet-free eggs cross-infected with Acromis sparsa symbiont	2	6	8	27	1
Caplet-free eggs cross-infected with Acromis sparsa symbiont	2	6	9	27	0
Caplet-free eggs cross-infected with Acromis sparsa symbiont	2	6	10	27	0
Caplet-free eggs cross-infected with Acromis sparsa symbiont	3	6	1	29	0
Caplet-free eggs cross-infected with Acromis sparsa symbiont	3	6	2	3	1
Caplet-free eggs cross-infected with Acromis sparsa symbiont	3	6	3	6	1
Caplet-free eggs cross-infected with Acromis sparsa symbiont	3	6	4	7	1
Caplet-free eggs cross-infected with Acromis sparsa symbiont	3	6	5	19	1
Caplet-free eggs cross-infected with Acromis sparsa symbiont	3	6	6	29	1
Caplet-free eggs cross-infected with Acromis sparsa symbiont	3	6	7	29	0
Caplet-free eggs cross-infected with Acromis sparsa symbiont	3	6	8	29	0
Caplet-free eggs cross-infected with Acromis sparsa symbiont	3	6	9	29	0
Caplet-free eggs cross-infected with Acromis sparsa symbiont	3	6	10	29	0
Caplet-free eggs cross-infected with Acromis sparsa symbiont	4	6	1	28	0
Caplet-free eggs cross-infected with Acromis sparsa symbiont	4	6	2	28	0
Caplet-free eggs cross-infected with Acromis sparsa symbiont	4	6	3	28	0
Caplet-free eggs cross-infected with Acromis sparsa symbiont	4	6	4	28	0
Caplet-free eggs cross-infected with Acromis sparsa symbiont	4	6	5	4	1
Caplet-free eggs cross-infected with Acromis sparsa symbiont	4	6	6	7	1
Caplet-free eggs cross-infected with Acromis sparsa symbiont	4	6	7	7	1
Caplet-free eggs cross-infected with Acromis sparsa symbiont	4	6	8	18	1
Caplet-free eggs cross-infected with Acromis sparsa symbiont	4	6	9	18	1
Caplet-free eggs cross-infected with Acromis sparsa symbiont	4	6	10	24	1
Caplet-free eggs cross-infected with Acromis sparsa symbiont	5	6	1	30	1
Caplet-free eggs cross-infected with Acromis sparsa symbiont	5	6	2	33	1
Caplet-free eggs cross-infected with Acromis sparsa symbiont	5	6	3	34	0
Caplet-free eggs cross-infected with Acromis sparsa symbiont	5	6	4	34	0
Caplet-free eggs cross-infected with Acromis sparsa symbiont	5	6	5	34	0
Caplet-free eggs cross-infected with Acromis sparsa symbiont	5	6	6	34	0
Caplet-free eggs cross-infected with Acromis sparsa symbiont	5	6	7	34	0
Caplet-free eggs cross-infected with Acromis sparsa symbiont	5	6	8	34	0
Caplet-free eggs cross-infected with Acromis sparsa symbiont	5	6	9	34	0
Caplet-free eggs cross-infected with Acromis sparsa symbiont	5	6	10	34	0
Caplet-free eggs cross-infected with Acromis sparsa symbiont	5	6	11	34	0
Caplet-free eggs cross-infected with Acromis sparsa symbiont	5	6	12	34	0
Caplet-free eggs cross-infected with Acromis sparsa symbiont	5	6	13	34	0

## Sheet: Figures 4D&E
Figures 4D&E
Treatment	Larval survivorship (%)	Average nucleotide identity
Caplet-free eggs cross-infected with Aspidimorpha quinquefasciata symbiont	65.570	0.742
Caplet-free eggs cross-infected with Cassida rubiginosa symbiont	11.400	0.742
Untreated control	93.290	1
Caplet-free eggs re-infected with native symbiont	91.140	1
Caplet-free eggs cross-infected with Chelymorpha gressoria symbiont	88.400	0.9
Caplet-free eggs cross-infected with Chelymorpha bullata symbiont	87.000	0.941
Caplet-free eggs cross-infected with Acromis sparsa symbiont	55.000	0.84
Treatment	Larval survivorship (%)	Collinearity score
Caplet-free eggs cross-infected with Aspidimorpha quinquefasciata symbiont	65.570	0.579
Caplet-free eggs cross-infected with Cassida rubiginosa symbiont	11.400	0.556
Untreated control	93.290	1
Caplet-free eggs re-infected with native symbiont	91.140	1
Caplet-free eggs cross-infected with Chelymorpha gressoria symbiont	88.400	0.772
Caplet-free eggs cross-infected with Chelymorpha bullata symbiont	87.000	0.778
Caplet-free eggs cross-infected with Acromis sparsa symbiont	55.000	0.69

## Sheet: Figure 5A
Figure 5A
Differentially expressed host genes after colonization of foregut symbiotic organs by the non-native symbiont of Chelymorpha gressoria relative to the native symbiont.
Upregulated host genes
ID	Gene	Product	Domain accession	Immune ortholog	Domain description	Categories	log2FoldChange	adjusted p-value
FUN_007036-T1	A10/PebIII	Insect odorant-binding protein A10/ Ejaculatory bulb-specific protein 3	IPR005055	_	Odorant-binding protein	Odorant-binding protein	2.7149314459426	3.67252087622159e-05
FUN_003617-T1	Cyt_P450_2	Cytochrome P450	IPR001128	_	Haem-containing mono-oxygenase	Mono-oxygenase activity	2.29051621701861	0.0204958930949482
Differentially expressed host genes after colonization of foregut symbiotic organs by the non-native symbiont of Aspidimorpha quinquefasciata relative to the native symbiont.
Upregulated host genes
ID	Gene	Product	Domain accession	Immune ortholog	Domain description	Categories	log2FoldChange	adjusted p-value
FUN_000630-T1	Allerg_PlipaseA1	Vespid venom allergen phospholipase A1	IPR002334	_	Triacylglycerol lipase family	Lipase activity	5.47823638312513	0.000986750384829963
FUN_003937-T1	hypothetical protein	hypothetical protein	NA	_	NA	NA	5.22260129137173	1.18969974028201e-06
FUN_007036-T1	A10/PebIII	Insect odorant-binding protein A10/ Ejaculatory bulb-specific protein 3	IPR005055	_	Odorant-binding protein	Odorant-binding protein	4.81619617581457	3.67252087622159e-05
FUN_027966-T1	Pept_his_AS	Cysteine peptidase, histidine active site	IPR025660	_	Peptidase C1A, papain C-terminal	Peptidase activity	4.63844058743519	0.000826977617995016
FUN_000633-T1	TAG_lipase	Triacylglycerol lipase	IPR000734	_	Triacylglycerol lipase family	Lipase activity	4.46756763803169	2.09138369614426e-09
FUN_027964-T1	Pept_cys_AS_1	Cysteine peptidase, cysteine active site	IPR000169	_	Peptidase C1A, papain C-terminal	Peptidase activity	4.40282664185653	0.000826977617995016
FUN_002628-T1	Pept_cys_AS_2	Cysteine peptidase, cysteine active site	IPR000169	_	Peptidase C1A, papain C-terminal	Peptidase activity	3.77878804789695	0.000826977617995016
FUN_027962-T1	Pept_cys_AS_3	Cysteine peptidase, cysteine active site	IPR000169	_	Peptidase C1A, papain C-terminal	Peptidase activity	3.60311039012103	0.000975861607610986
FUN_027963-T1	Pept_cys_AS_4	Cysteine peptidase, cysteine active site	IPR000169	_	Peptidase C1A, papain C-terminal	Peptidase activity	3.48062568226598	0.000980868306414551
FUN_004256-T1	NA	Transcription activator MBF2	IPR031734	_	Transcription activator	Transcription activator	3.30775826982346	5.39079843856017e-06
FUN_003659-T1	venom acid phosphatase Acph-1	Venom acid phosphatase Acph-1	IPR029630	_	Histidine phosphatase superfamily	Acid phosphatase activity	3.1546772980049	2.78864858951961e-06
FUN_028231-T1	Npc2 _1	Niemann-Pick type C-2 protein	IPR039670	GLEAN_14069	NPC intracellular cholesterol transporter 2	Immune signaling	3.14523969846478	0.00573919868497939
FUN_027970-T1	Pept_cys_AS_5	Cysteine peptidase, cysteine active site	IPR000169	_	Peptidase C1A, papain C-terminal	Peptidase activity	3.12332193084049	0.00306241146197533
FUN_010688-T1	Endo_G_ENPP1-like_dom	DNA/RNA non-specific endonuclease	IPR001604	_	DNA/RNA non-specific endonuclease superfamily	Hydrolase activity	2.94868198813284	2.90603435826739e-08
FUN_016957-T1	CarbesteraseB	Carboxylesterase, type B	IPR002018	_	Alpha/Beta hydrolase fold	Hydrolase activity	2.93882779016475	7.80719826425634e-07
FUN_002980-T1	Sp_1	Serine Protease	IPR001254	GLEAN_11825	Peptidase S1 family	Immune signaling	2.84458518457701	5.34150802669165e-07
FUN_027965-T1	Pept_cys_AS_6	Cysteine peptidase, cysteine active site	IPR000169	_	Peptidase C1A, papain C-terminal	Peptidase activity	2.77639013903749	0.00877460537019202
FUN_013150-T1	Npc2 _2	Niemann-Pick type C-2 protein	IPR039670	GLEAN_14069	NPC intracellular cholesterol transporter 2	Immune signaling	2.76567762443376	0.00660116956246603
FUN_014494-T1	Cyt_P450_1	Cytochrome P450	IPR001128	_	Haem-containing mono-oxygenase	Mono-oxygenase activity	2.478340199988	0.00383107423097937
FUN_010107-T1	Pept_C1A_C	Cysteine peptidase, cysteine active site	IPR000668	_	Peptidase C1A, papain C-terminal	Peptidase activity	2.47388883281904	2.61216945846953e-06
FUN_024223-T1	Aspartic_peptidase_A1	Aspartic peptidase A1 family	IPR001461	_	Peptidase family A1 domain	Peptidase activity	2.42804564253011	0.0496473883277684
FUN_003617-T1	Cyt_P450_2	Cytochrome P450	IPR001128	_	Haem-containing mono-oxygenase	Mono-oxygenase activity	2.34562435093079	0.0204958930949482
FUN_016930-T1	hypothetical protein	hypothetical protein	NA	_	NA	NA	2.22831497877807	0.0490409831346781
FUN_027967-T1	Pept_cys_AS_7	Cysteine peptidase, cysteine active site	IPR000169	_	Peptidase C1A, papain C-terminal	Peptidase activity	2.12109223437145	0.0210611324652976
FUN_017705-T1	Glyco_hydro_1	Glycoside hydrolase	IPR001360	_	Glycoside hydrolase family 1	Hydrolase activity	2.0217730410845	0.0270593145151013
Downregulated host genes
ID	Gene	Product	Domain accession	Immune ortholog	Domain description	Categories	log2FoldChange	adjusted p-value
FUN_012744-T1	hypothetical protein	hypothetical protein	NA	_	NA	NA	-6.91049652610809	0.0198048451530081
FUN_025831-T1	EcKL	Ecdysteroid kinase-like	IPR004119	_	Protein kinase-like domain superfamily	Kinase activity	-2.36946723678046	0.00153889003986161
Differentially expressed host genes after colonization of its foregut symbiotic organs by the non-native symbiont of Aspidimorpha quinquefasciata relative to the non-native symbiont of Chelymorpha gressoria.
Upregulated host genes
ID	Gene	Product	Domain accession	Immune ortholog	Domain description	Categories	log2FoldChange	adjusted p-value
FUN_000630-T1	Allerg_PlipaseA1	Vespid venom allergen phospholipase A1	IPR002334	_	Triacylglycerol lipase family	Lipase activity	7.38264279762806	0.000986750384829963
FUN_027964-T1	Pept_cys_AS_1	Cysteine peptidase, cysteine active site	IPR000169	_	Peptidase C1A, papain C-terminal	Peptidase activity	5.56356945767011	0.000826977617995016
FUN_000633-T1	TAG_lipase	Triacylglycerol lipase	IPR000734	_	Triacylglycerol lipase family	Lipase activity	5.55394936983885	2.09138369614426e-09
FUN_027966-T1	Pept_his_AS	Cysteine peptidase, histidine active site	IPR025660	_	Peptidase C1A, papain C-terminal	Peptidase activity	5.44841380838852	0.000826977617995016
FUN_004256-T1	NA	Transcription activator MBF2	IPR031734	_	Transcription activator	Transcription activator	4.56855736652554	5.39079843856017e-06
FUN_003937-T1	hypothetical protein	hypothetical protein	NA	_	NA	NA	4.51234392494753	1.18969974028201e-06
FUN_028231-T1	Npc2_1	Niemann-Pick type C-2 protein	IPR039670	GLEAN_14069	NPC intracellular cholesterol transporter 2	Immune signaling	4.31374047821489	0.00573919868497939
FUN_027962-T1	Pept_cys_AS_3	Cysteine peptidase, cysteine active site	IPR000169	_	Peptidase C1A, papain C-terminal	Peptidase activity	4.25404951757505	0.000975861607610986
FUN_027963-T1	Pept_cys_AS_4	Cysteine peptidase, cysteine active site	IPR000169	_	Peptidase C1A, papain C-terminal	Peptidase activity	4.17873255983136	0.000980868306414551
FUN_002628-T1	Pept_cys_AS_2	Cysteine peptidase, cysteine active site	IPR000169	_	Peptidase C1A, papain C-terminal	Peptidase activity	4.03336388590887	0.000826977617995016
FUN_024223-T1	Aspartic_peptidase_A1	Aspartic peptidase A1 family	IPR001461	_	Peptidase family A1 domain	Peptidase activity	3.86944596130447	0.0496473883277684
FUN_027970-T1	Pept_cys_AS_5	Cysteine peptidase, cysteine active site	IPR000169	_	Peptidase C1A, papain C-terminal	Peptidase activity	3.39352838600955	0.00306241146197533
FUN_002980-T1	Sp_1	Serine Protease	IPR001254	GLEAN_11825	Peptidase S1 family	Immune signaling	3.08510592290559	5.34150802669165e-07
FUN_016957-T1	CarbesteraseB	Carboxylesterase, type B	IPR002018	_	Alpha/Beta hydrolase fold	Hydrolase activity	3.06308861163444	7.80719826425634e-07
FUN_013150-T1	Npc2_2	Niemann-Pick type C-2 protein	IPR039670	GLEAN_14069	NPC intracellular cholesterol transporter 2	Immune signaling	3.02010552449648	0.00660116956246603
FUN_016930-T1	hypothetical protein	hypothetical protein	NA	_	NA	NA	2.9171796404853	0.0490409831346781
FUN_017705-T1	Glyco_hydro_1	Glycoside hydrolase family 1	IPR001360	_	Glycoside hydrolase superfamily	Hydrolase activity	2.78960194589447	0.0270593145151013
FUN_010688-T1	Endo_G_ENPP1-like_dom	DNA/RNA non-specific endonuclease	IPR001604	_	DNA/RNA non-specific endonuclease superfamily	Hydrolase activity	2.77673974036499	2.90603435826739e-08
FUN_027965-T1	Pept_cys_AS_6	Cysteine peptidase, cysteine active site	IPR000169	_	Peptidase C1A, papain C-terminal	Peptidase activity	2.65668710001434	0.00877460537019202
FUN_027967-T1	Pept_cys_AS_7	Cysteine peptidase, cysteine active site	IPR000169	_	Peptidase C1A, papain C-terminal	Peptidase activity	2.52813064131208	0.0210611324652976
FUN_007036-T1	A10/PebIII	Insect odorant-binding protein A10/ Ejaculatory bulb-specific protein 3	IPR005055	_	Odorant-binding protein	Odorant-binding protein	2.10126472987197	3.67252087622159e-05
FUN_010107-T1	Pept_C1A_C	Cysteine peptidase, cysteine active site	IPR000668	_	Peptidase C1A, papain C-terminal	Peptidase activity	2.10120325948468	2.61216945846953e-06
FUN_003659-T1	venom acid phosphatase Acph-1	Venom acid phosphatase Acph-1	IPR029630	_	Histidine phosphatase superfamily	Acid phosphatase activity	2.08775036593989	2.78864858951961e-06
FUN_008866-T1	Glyco_hydro_38	Glycoside hydrolase family 38	IPR000602	_	Glycoside hydrolase superfamily	Hydrolase activity	2.03986620606211	0.0378051243215134
Downregulated host genes
ID	Gene	Product	Domain accession	Immune ortholog	Domain description	Categories	log2FoldChange	adjusted p-value
FUN_012744-T1	hypothetical protein	hypothetical protein	NA	_	NA	NA	-6.18585833733098	0.0198048451530081
FUN_006068-T1	Pept_cys_AS_8	Cysteine peptidase, cysteine active site	IPR000169	_	Peptidase C1A, papain C-terminal	Peptidase activity	-2.71732140914137	0.000201316730472586
The genes were considered significantly expressed at adjusted p-value < 0.05 and a fold-change > 2.

## Sheet: Figure 5B
Figure 5B
Presence and absence of differentially expressed genes per treatment. Genes shared between treatments can be identified.
ID	Gene	Product	Domain accession	Immune ortholog	Domain description	Categories	Caplet-free eggs cross-infected with Aspidimorpha quinquefasciata symbiont vs caplet-free eggs re-infected with native symbiont	Caplet-free eggs cross-infected with Chelymorpha gressoria symbiont vs caplet-free eggs re-infected with native symbiont	Caplet-free eggs cross-infected with Aspidimorpha quinquefasciata symbiont vs caplet-free eggs cross-infected with Chelymorpha gressoria symbiont
FUN_000630-T1	Allerg_PlipaseA1	Vespid venom allergen phospholipase A1	IPR002334	_	Triacylglycerol lipase family	Lipase activity	1	0	1
FUN_003937-T1	hypothetical protein	hypothetical protein	NA	_	NA	NA	1	0	1
FUN_007036-T1	A10/PebIII	Insect odorant-binding protein A10/ Ejaculatory bulb-specific protein 3	IPR005055	_	Odorant-binding protein	Odorant-binding protein	1	1	1
FUN_027966-T1	Pept_his_AS	Cysteine peptidase, histidine active site	IPR025660	_	Peptidase C1A, papain C-terminal	Peptidase activity	1	0	1
FUN_000633-T1	TAG_lipase	Triacylglycerol lipase	IPR000734	_	Triacylglycerol lipase family	Lipase activity	1	0	1
FUN_027964-T1	Pept_cys_AS_1	Cysteine peptidase, cysteine active site	IPR000169	_	Peptidase C1A, papain C-terminal	Peptidase activity	1	0	1
FUN_002628-T1	Pept_cys_AS_2	Cysteine peptidase, cysteine active site	IPR000169	_	Peptidase C1A, papain C-terminal	Peptidase activity	1	0	1
FUN_027962-T1	Pept_cys_AS_3	Cysteine peptidase, cysteine active site	IPR000169	_	Peptidase C1A, papain C-terminal	Peptidase activity	1	0	1
FUN_027963-T1	Pept_cys_AS_4	Cysteine peptidase, cysteine active site	IPR000169	_	Peptidase C1A, papain C-terminal	Peptidase activity	1	0	1
FUN_004256-T1	NA	Transcription activator MBF2	IPR031734	_	Transcription activator	Transcription activator	1	0	1
FUN_003659-T1	venom acid phosphatase Acph-1	Venom acid phosphatase Acph-1	IPR029630	_	Histidine phosphatase superfamily	Acid phosphatase activity	1	0	1
FUN_028231-T1	Npc2 _1	Niemann-Pick type C-2 protein	IPR039670	GLEAN_14069	NPC intracellular cholesterol transporter 2	Immune signaling	1	0	1
FUN_027970-T1	Pept_cys_AS_5	Cysteine peptidase, cysteine active site	IPR000169	_	Peptidase C1A, papain C-terminal	Peptidase activity	1	0	1
FUN_010688-T1	Endo_G_ENPP1-like_dom	DNA/RNA non-specific endonuclease	IPR001604	_	DNA/RNA non-specific endonuclease superfamily	Hydrolase activity	1	0	1
FUN_016957-T1	CarbesteraseB	Carboxylesterase, type B	IPR002018	_	Alpha/Beta hydrolase fold	Hydrolase activity	1	0	1
FUN_002980-T1	Sp_1	Serine Protease	IPR001254	GLEAN_11825	Peptidase S1 family	Immune signaling	1	0	1
FUN_027965-T1	Pept_cys_AS_6	Cysteine peptidase, cysteine active site	IPR000169	_	Peptidase C1A, papain C-terminal	Peptidase activity	1	0	1
FUN_013150-T1	Npc2 _2	Niemann-Pick type C-2 protein	IPR039670	GLEAN_14069	NPC intracellular cholesterol transporter 2	Immune signaling	1	0	1
FUN_014494-T1	Cyt_P450_1	Cytochrome P450	IPR001128	_	Haem-containing mono-oxygenase	Mono-oxygenase activity	1	0	0
FUN_010107-T1	Pept_C1A_C	Cysteine peptidase, cysteine active site	IPR000668	_	Peptidase C1A, papain C-terminal	Peptidase activity	1	0	1
FUN_024223-T1	Aspartic_peptidase_A1	Aspartic peptidase A1 family	IPR001461	_	Peptidase family A1 domain	Peptidase activity	1	0	1
FUN_003617-T1	Cyt_P450_2	Cytochrome P450	IPR001128	_	Haem-containing mono-oxygenase	Mono-oxygenase activity	1	1	0
FUN_016930-T1	hypothetical protein	hypothetical protein	NA	_	NA	NA	1	0	1
FUN_027967-T1	Pept_cys_AS_7	Cysteine peptidase, cysteine active site	IPR000169	_	Peptidase C1A, papain C-terminal	Peptidase activity	1	0	1
FUN_017705-T1	Glyco_hydro_1	Glycoside hydrolase	IPR001360	_	Glycoside hydrolase family 1	Hydrolase activity	1	0	1
FUN_012744-T1	hypothetical protein	hypothetical protein	NA	_	NA	NA	1	0	1
FUN_025831-T1	EcKL	Ecdysteroid kinase-like	IPR004119	_	Protein kinase-like domain superfamily	Kinase activity	1	0	0
FUN_008866-T1	Glyco_hydro_38	Glycoside hydrolase family 38	IPR000602	_	Glycoside hydrolase superfamily	Hydrolase activity	0	0	1
FUN_006068-T1	Pept_cys_AS_8	Cysteine peptidase, cysteine active site	IPR000169	_	Peptidase C1A, papain C-terminal	Peptidase activity	0	0	1

## Sheet: Figure 5C-D&S5
Figures 5C&D
DEseq2-normalized counts per treatment. The three replicates are represented for each treatment.
Product	Domain accession	Immune ortholog	Domain description	Categories	R1_Caplet-free eggs re-infected with native symbiont	R2_Caplet-free eggs re-infected with native symbiont	R3_Caplet-free eggs re-infected with native symbiont	R1_Caplet-free eggs cross-infected with Chelymorpha gressoria symbiont	R2_Caplet-free eggs cross-infected with Chelymorpha gressoria symbiont	R3_Caplet-free eggs cross-infected with Chelymorpha gressoria symbiont	R1_Caplet-free eggs cross-infected with Aspidimorpha quinquefasciata symbiont	R2_Caplet-free eggs cross-infected with Aspidimorpha quinquefasciata symbiont	R3_Caplet-free eggs cross-infected with Aspidimorpha quinquefasciata symbiont
Vespid venom allergen phospholipase A1	IPR002334	_	Triacylglycerol lipase family	Lipase activity	10.0509103520897	3513.63016635565	257.576472751476	36.5951058868532	163.729882566696	250.885782235451	14357.3360382303	6607.5860514297	20784.7120139946
hypothetical protein	NA	_	NA	NA	3.0152731056269	16.6172735140309	6.49352452314646	42.5294473820186	3.7856620246635	7.89500713328341	358.763638981477	312.598472051145	343.217628759508
Insect odorant-binding protein A10/ Ejaculatory bulb-specific protein 3	IPR005055	_	Odorant-binding protein	Odorant-binding protein	23.1170938098062	0	22.7273358310126	123.632114482612	1.89283101233175	216.674084657889	262.565186888652	34.4145106845297	635.588201406496
Cysteine peptidase, histidine active site	IPR025660	_	Peptidase C1A. papain C-terminal	Peptidase activity	4.02036414083586	144.939552316825	7.57577861033753	1.9781138317218	28.3924651849762	28.9483594887058	325.942990620395	312.598472051145	773.461949711598
Triacylglycerol lipase	IPR000734	_	Triacylglycerol lipase family	Lipase activity	1.00509103520897	15.6940916521403	4.32901634876431	0	4.73207753082937	4.38611507404634	70.1682827030018	138.614001368245	127.117640281299
Cysteine peptidase, cysteine active site	IPR000169	_	Peptidase C1A. papain C-terminal	Peptidase activity	31.1578220914779	566.833663200832	111.472170980681	2.9671707475827	246.068031603127	85.090632436499	1844.74678719182	1302.9716128615	2320.38584913479
Cysteine peptidase, cysteine active site	IPR000169	_	Peptidase C1A. papain C-terminal	Peptidase activity	118.600742154658	84.0095494320452	85.498072888095	19.781138317218	194.015178764004	98.248977658638	1412.41962602171	4110.62210954104	289.437088640497
Cysteine peptidase, cysteine active site	IPR000169	_	Peptidase C1A. papain C-terminal	Peptidase activity	146.743291140509	1152.13096363948	467.533765666545	33.6279351392705	936.004935598049	335.97641467195	4795.20990020352	3525.57542790404	3804.7287564195
Cysteine peptidase, cysteine active site	IPR000169	_	Peptidase C1A, papain C-terminal	Peptidase activity	539.733885907214	5493.855260111	1958.87989781585	221.548749152841	2877.10313874426	1740.41046138159	20607.9719312735	12046.0346982155	16144.9181437272
Transcription activator MBF2	IPR031734	_	Transcription activator	Transcription activator	2.01018207041793	1.84636372378121	69.2642615802289	0	0	50.0017118441283	24.8984228946135	4.77979315062912	957.2936141184
Venom acid phosphatase Acph-1	IPR029630	_	Histidine phosphatase superfamily	Acid phosphatase activity	257.303305013495	422.817292745898	134.199506811693	436.174099894656	542.296085033046	550.018830285411	4019.96355098488	1958.75923312781	1269.22074680867
Niemann-Pick type C-2 protein	IPR039670	GLEAN_14069	NPC intracellular cholesterol transporter 2	Immune signaling	761.859004688396	251.105466434245	482.68532288722	484.63788877184	133.444586369388	75.441179273597	8950.98303061356	296.347175339006	8299.80408236668
Cysteine peptidase, cysteine active site	IPR000169	_	Peptidase C1A. papain C-terminal	Peptidase activity	40.2036414083586	264.953194362604	117.965695503827	14.8358537379135	377.619786960184	74.5639562587878	740.162207867148	741.82389697764	813.552897800315
DNA/RNA non-specific endonuclease	IPR001604	_	DNA/RNA non-specific endonuclease superfamily	Hydrolase activity	223.13020981639	744.084580683829	220.77983378698	311.552928496183	693.722566019586	263.16690444278	2631.31060136257	2161.42246271449	2595.15551774283
Carboxylesterase, type B	IPR002018	_	Alpha/Beta hydrolase fold	Hydrolase activity	14.0712744929255	48.0054568183115	20.5628276566304	17.8030244854962	30.285296197308	24.5622444146595	215.031834089844	137.658042738119	218.055644482536
Serine Protease	IPR001254	GLEAN_11825	Peptidase S1 family	Immune signaling	68.3461903942097	582.527754852973	136.364014986076	64.2886995309584	566.902888193359	84.2134094216897	778.641588704278	1641.38096792604	1233.0411107286
Cysteine peptidase, cysteine active site	IPR000169	_	Peptidase C1A. papain C-terminal	Peptidase activity	18.0916386337614	1.84636372378121	18.3983194822483	13.8467968220526	0.946415506165874	31.5800285331336	222.954059556312	2.86787589037747	111.472392246678
Niemann-Pick type C-2 protein	IPR039670	GLEAN_14069	NPC intracellular cholesterol transporter 2	Immune signaling	73.3716455702545	635.149120980737	68.1820074930378	73.1902117737065	285.817482862094	138.601236339864	894.079731215668	750.427524648772	1306.37821089089
Cytochrome P450	IPR001128	_	Haem-containing mono-oxygenase	Mono-oxygenase activity	22.1120027745972	12.0013642045779	19.4805735694394	66.2668133626802	24.6068031603127	119.30233001406	178.815946243134	37.2823865749072	123.206328272644
Cysteine peptidase, cysteine active site	IPR000668	_	Peptidase C1A. papain C-terminal	Peptidase activity	1186.00742154658	2406.73511394881	775.976180516002	1159.17470538897	4611.8827615463	789.500713328341	8455.27806571171	8329.26754428631	4661.30608631503
Aspartic peptidase A1 family	IPR001461	_	Peptidase family A1 domain	Peptidase activity	555.815342470558	13134.1083491177	4718.62782015309	468.812978118066	2337.64630022971	2914.13485519639	19408.3206463512	9246.03187057697	23386.7123277526
Cytochrome P450	IPR001128	_	Haem-containing mono-oxygenase	Mono-oxygenase activity	69.3512814294186	72.0081852274673	55.1949584467449	353.093318962341	520.528528391231	134.215121265818	211.636594604215	303.994844380012	458.601333014841
hypothetical protein	NA	_	NA	NA	11.0560013872986	49.8518205420927	51.9481961851717	21.7592521489398	21.7675566418151	27.1939134590873	316.889018658718	90.8160698619533	131.028952289955
Cysteine peptidase, cysteine active site	IPR000169	_	Peptidase C1A. papain C-terminal	Peptidase activity	316.603676090824	46.1590930945303	287.879587192826	73.1902117737065	79.4989025179334	246.499667161404	1481.45616222951	391.943038351588	573.007209268011
Glycoside hydrolase	IPR001360	_	Glycoside hydrolase family 1	Hydrolase activity	116.59056008424	949.030954023543	100.64963010877	94.9494639226462	264.049926220279	138.601236339864	892.947984720458	805.87312519607	1057.03207033911
hypothetical protein	NA	_	NA	NA	427.16368996381	421.894110884007	1.08225408719108	852.567061472094	10.4105705678246	4.38611507404634	5.65873247604853	0.955958630125824	0
Ecdysteroid kinase-like	IPR004119	_	Protein kinase-like domain superfamily	Kinase activity	112.570195943404	151.401825350059	87.6625810624772	66.2668133626802	196.854425282502	44.7383737552727	13.5809579425165	56.4015591774236	13.6895920302938
Glycoside hydrolase family 38	IPR000602	_	Glycoside hydrolase superfamily	Hydrolase activity	257.303305013495	789.320491916469	199.134752043158	304.629530085157	625.580649575643	192.989063258039	1493.90537367681	876.614063825381	1375.80399904452
Cysteine peptidase, cysteine active site	IPR000169	_	Peptidase C1A. papain C-terminal	Peptidase activity	1230.23142709577	670.23003173258	350.650324249909	1778.3243347179	3742.12691137987	569.317736611215	229.74453852757	527.689163829455	110.494564244514

## Sheet: Figure 5E
Figure 5E
Treatment	Replicate	Individual	Log (Total Copy Number)
Caplet-free eggs re-infected with native symbiont	R1	1	6.203276981
Caplet-free eggs re-infected with native symbiont	R1	2	5.819674951
Caplet-free eggs re-infected with native symbiont	R2	1	5.172166098
Caplet-free eggs re-infected with native symbiont	R2	2	5.589609669
Caplet-free eggs re-infected with native symbiont	R3	1	6.249889174
Caplet-free eggs re-infected with native symbiont	R3	2	5.607748131
Caplet-free eggs cross-infected with Aspidimorpha quinquefasciata symbiont	R1	1	4.28723068
Caplet-free eggs cross-infected with Aspidimorpha quinquefasciata symbiont	R1	2	4.155391894
Caplet-free eggs cross-infected with Aspidimorpha quinquefasciata symbiont	R2	1	3.927745259
Caplet-free eggs cross-infected with Aspidimorpha quinquefasciata symbiont	R2	2	3.784280103
Caplet-free eggs cross-infected with Aspidimorpha quinquefasciata symbiont	R3	1	4.341423001
Caplet-free eggs cross-infected with Aspidimorpha quinquefasciata symbiont	R3	2	4.145319129
Caplet-free eggs cross-infected with Chelymorpha gressoria symbiont	R1	1	6.207401292
Caplet-free eggs cross-infected with Chelymorpha gressoria symbiont	R1	2	6.024675058
Caplet-free eggs cross-infected with Chelymorpha gressoria symbiont	R2	1	5.848084937
Caplet-free eggs cross-infected with Chelymorpha gressoria symbiont	R2	2	6.127034275
Caplet-free eggs cross-infected with Chelymorpha gressoria symbiont	R3	1	5.080847952
Caplet-free eggs cross-infected with Chelymorpha gressoria symbiont	R3	2	5.58628902

## Sheet: Figure 5F
Figure 5F
Number of reads in each library (input read pairs) and number and percentage of reads mapped to Chelymorpha alternans host and Stammera symbionts.
Condition	Replicate	Input read pairs	Read pairs after adapters removal	Total reads	Reads mapped to host	Percentage mapped to host (%)	Reads mapped to Stammera from Chelymorpha alternans	Percent mapped to Stammera from Chelymorpha alternans (%)	Reads mapped to Stammera from Chelymorpha gressoria	Percent mapped to Stammera from Chelymorpha gressoria (%)	Reads mapped to Stammera from Aspidimorpha quinquefasciata	Percent mapped to Stammera from Aspidimorpha quinquefasciata (%)
Caplet-free eggs re-infected with native symbiont	1	39365111	37 503 195 (95.27%)	37503195	30 737 618.622	81.96	4 680 398.736	12.48	-	-	-	-
Caplet-free eggs re-infected with native symbiont	2	35744009	34 306 596 (95.98%)	34306596	31 637 542.8312	92.22	871 387.5384	2.54	-	-	-	-
Caplet-free eggs re-infected with native symbiont	3	35926972	34 202 324 (95.20%)	34202324	23 165 234.0452	67.73	9 391 958.1704	27.46	-	-	-	-
Caplet-free eggs cross-infected with Chelymorpha gressoria symbiont	1	38522879	36 984 997 (96.01%)	36984997	34 488 509.7025	93.25	-	-	5 695 689.538	15.4	-	-
Caplet-free eggs cross-infected with Chelymorpha gressoria symbiont	2	33890746	32 282 338 (95.25%)	32282338	30 752 155.1788	95.26	-	-	2 466 370.6232	7.64	-	-
Caplet-free eggs cross-infected with Chelymorpha gressoria symbiont	3	34145582	32 606 659 (95.49%)	32606659	30 516 572.1581	93.59	-	-	1 190 143.0535	3.65	-	-
Caplet-free eggs cross-infected with Aspidimorpha quinquefasciata symbiont	1	32495895	31 322 036 (96.39%)	31322036	24 828 977.9372	79.27	-	-	-	-	62 644.072	0.2
Caplet-free eggs cross-infected with Aspidimorpha quinquefasciata symbiont	2	30944493	29 614 551 (95.70%)	29614551	25 800 196.8312	87.12	-	-	-	-	32 576.0061	0.11
Caplet-free eggs cross-infected with Aspidimorpha quinquefasciata symbiont	3	33343768	31 789 507 (95.34%)	31789507	28 750 430.1308	90.44	-	-	-	-	54 042.1619	0.17

[truncated: 6 more sheets: Figure 6A, Figure 6B, Figure 6G, Figure 7C, Figure 7D, Figure7E]
